# Supplementary material for: Crystal structures of an E1–E2–ubiquitin thioester mimetic reveal molecular mechanisms of transthioesterification
Source: Nat Commun. 2021 Apr 22;12:2370. doi: 10.1038/s41467-021-22598-y (PMC8062481; doi:10.1038/s41467-021-22598-y)
Supplement: Supplementary file 4 — Source Data [file 41467_2021_22598_MOESM4_ESM.xlsx]

## Sheet: Fig3c and SupFig4b_left
Uba1	E2~Ub thioester activity					Average	STDEV
WT	100	100	100			100	0
D188A	65.1645	76.5058	71.5729			71.0811	5.68662
E190A	67.2141	63.4502	75.0252			68.5632	5.90423
T196A	66.2136	59.0062	69.6366			64.9522	5.42629
F236A	86.1681	78.2581	90.975			85.1337	6.4212
E705A	71.3327	80.251	81.4546			77.6794	5.52925
N703A	90.8936	54.6562	72.7968			72.7822	18.1187
T601V	41.1831	38.1206	34.7711			38.0249	3.20706
Cdc34	E2~Ub thioester activity				Average	STDEV
WT	100	100	100		100	0
N136A	12.7711	12.2297	15.063		13.3546	1.50406
S139A	13.6123	20.3814	20.6134		18.2024	3.9768
D134A	24.9898	25.9226	28.8084		26.5736	1.99078

## Sheet: Fig4c and SupFig5c_left
Cdc34	E2~Ub thioester activity				Average	STDEV
WT	100	100	100		100	0
N50A	26.9082	32.31	32.0164		30.4115	3.03752
N87A	27.4514	43.4244	30.4271		33.7676	8.49432
V118A	57.6977	68.5401	66.8806		64.3728	5.84002
Q119A	36.5249	24.3708	32.8801		31.2586	6.23717
T120A	29.0553	44.2935	24.283		32.5439	10.4515
E122A	29.1098	31.0082	36.8248		32.3143	4.01989
S123A	20.64	18.7861	24.8533		21.4265	3.10911
I126A	23.0764	20.7829	28.1578		24.0057	3.77427
L131A	13.3687	16.3289	23.5537		17.7504	5.23916
E133A	24.8004	25.0158	31.6885		27.1682	3.91612

## Sheet: SupFig4a, 4b_right
E1	E1~Ub thioester				Average	STDEV
WT	100	100	100		100	0
D188A	71.0309	85.987	103.118		86.7121	16.0559
E190A	90.6793	89.6897	90.4269		90.2653	0.514181
T196A	95.2013	94.1985	104.878		98.0925	5.89751
F236A	99.7288	100.909	96.1227		98.9202	2.49354
E705A	90.2952	90.3102	111.753		97.4529	12.3845
N703A	89.2086	117.031	103.215		103.151	13.9111
T601V	96.4352	91.6736	111.026		99.7116	10.0836
E1	E1~Ub				Average	STDEV
WT	100	100	100		100	0
D188L/E190L	99.9205	95.906	96.6362		97.4875	2.1384
D188L/T196V	98.8842	100.69	102.549		100.708	1.83253
E190L/T196V	109.98	96.6878	109.007		105.225	7.40939
D188L/E190L/T196V	123.223	124.439	110.484		119.382	7.72975
D188L/E190L/T196V/L198R	104.286	95.8466	103.182		101.105	4.58713
N703D/E705K	89.0908	106.965	86.5216		94.1925	11.1358
T601V/N703D/E705K	102.885	100.055	83.2457		95.3954	10.6167
E1	E2~Ub thioester activity				Average	STDEV
WT	100	100	100		100	0
D188L/E190L	88.3002	83.0632	86.8551		86.0728	2.70475
D188L/T196V	83.6097	68.4842	84.3203		78.8047	8.94493
E190L/T196V	77.4468	68.9891	84.7396		77.0585	7.88245
D188L/E190L/T196V	59.6522	63.0646	52.1043		58.2737	5.60869
D188L/E190L/T196V/L198R	75.7271	76.0901	91.2409		81.0193	8.85396
N703D/E705K	53.3656	57.6612	72.3717		61.1328	9.96726
T601V/N703D/E705K	36.509	25.094	27.0195		29.5408	6.11095

## Sheet: SupFig5d
Cdc34	Melting Temperature/°C				Average	STDEV
WT	52.24	53.25	53.28		52.9233	0.591974
N50A	53.96	54.65	53.85		54.1533	0.433628
N87A	49.4	49.17	48.83		49.1333	0.286764
V118A	54.71	54.31	54.08		54.3667	0.3188
Q119A	52.04	52.37	53.51		52.64	0.771298
T120A	53.73	53.51	54.31		53.85	0.41328
E122A	54.53	54.53	54.88		54.6467	0.202073
S123A	52.14	53.39	52.02		52.5167	0.758705
I126A	54.65	53.96	54.88		54.4967	0.478783
L131A	54.19	53.85	54.31		54.1167	0.238607
E133A	52.25	52.25	52.48		52.3267	0.132791
D134A	53.85	54.53	54.53		54.3033	0.392598
N136A	51.57	51.68	51.23		51.4933	0.234592
S139A	53.51	53.05	53.73		53.43	0.346987
	RFU
Melting Temperature/°C	WT	N50A	N87A	V118A	Q119A	T120A	E122A	S123A	I126A	L131A	E133A	D134A	N136A	S139A
19.972	30192.2	31451.7	17374	24636.3	27507.4	30697.3	35139	41325.1	16177.5	17698.2	26924.3	25223.4	43815.9	36064.1
20.086	30175.3	31003.4	17591.6	25039.7	27845.3	30941.9	35586.4	41942.2	16110.3	17888.8	27169.9	25425.4	44140.1	36027.1
20.2	30194	31303.9	17630.6	24785.9	27836.3	30744.3	35592.3	41613	15996.3	17778	26940.2	25285.2	44057.7	35951
20.314	30328.7	31525.9	17682	25053.7	28125.1	31152.1	35969.5	41991.8	15860.8	17772.1	27521.2	25366.6	44195.8	36529.4
20.428	30357.6	31664.8	17549.9	25099.2	27725.3	31244.1	35930.8	41944	16302.2	17806.9	27177.2	25408	44257.2	35903.9
20.542	30552.3	31255.5	17647.5	24879.5	27664.9	31407.4	35750.4	42401	16057.4	17666	27192.9	25298	44214.7	36356.2
20.656	30635.4	31311	17665.3	24994.1	27723.1	31044.1	35737.8	42134.1	16222.1	17561.9	27090.8	25435.5	44454.2	35703.9
20.77	30027.8	31452.4	17282.7	25186.7	27803.9	31473.8	35665.4	42000.5	15846	17599.9	27321.1	25619.6	44469.2	36068.9
20.884	29922.7	31553.6	17806.1	25347	27863.1	31385.9	35478.1	42102	16325.4	17897.9	27030.9	25347.7	44251.4	36283.1
20.999	29879.5	31399.8	17522.1	25159.7	27895.8	31442.9	35857.9	42066.8	15939.5	17411	27018.8	25408	44302.7	36168.6
21.113	30255.8	31364.2	17570	24907.9	27929	31516.1	35664	42186.5	15954.3	17398.8	27114.8	25310.2	44105.7	36124.5
21.227	29950.1	31166.6	18017.8	25184.4	27806.3	31112.1	35677.4	42425.4	16105.8	17809.2	27193.2	25130.3	44135.1	35920
21.341	30303	31467.4	17570.3	25233.7	27729.2	31415	35707	41984.1	15830	17565.7	26940.3	25387.2	44121.4	36259.4
21.455	29939.9	31480.1	17771.7	25005.1	27761.6	31229.7	35754.6	42081.7	16094.6	17715	27161.2	25168.2	43927.5	36030.9
21.569	30173.6	31487.4	17579.1	25092.5	27639.8	30964.8	35448.2	42031	15907.4	17509.4	26863.1	25212.6	44008.4	36091.6
21.683	30156.7	31344	17837.1	25097.3	27774.4	31172.5	35255.9	41738.4	15841.2	17316.7	26514.9	25020.9	43951.1	35959.6
21.797	29885.1	31289.1	17785.3	25109.6	27740.3	31011.2	35473.3	42052.9	15840.8	17401.9	26869.7	25100.6	43817.1	35849.9
21.911	29969.4	31136.2	17839.4	25069.1	27721.5	31398.2	35598.8	42335.2	15818.4	17428.1	27005	25349.1	43978.1	35838.6
22.025	29979.8	31346.1	17618.2	24870.7	27654.6	31095.3	35347.2	41908.8	16032.6	17408.8	26829.8	25092	43972.7	36191.7
22.139	29411.4	31399.8	17647	25005.1	27796.4	30860.5	35352	41906.2	15954.7	17124.9	26751.6	24959.1	43845.5	36039.6
22.253	29913.1	31275.3	17616.7	24998	27825	30907	35341.5	41905.6	15442.1	17301.3	26804.3	24924.8	43835	36108.3
22.367	29726.4	31415	17374.6	25000	27650	31009.3	35184.2	41510	15694.4	17195.6	26638.8	25075.6	43582.1	36057.5
22.481	29771.2	31258.1	17548.4	25063.8	27527.1	30979.6	35380.8	41829.8	15747.8	17142.4	26556.3	25040.1	43776.8	35895.3
22.595	29898.4	31187.5	17502.6	24960.7	27539.9	30982.1	35012.4	41998	15843.2	17186	26588	24978.7	43650.3	35800.7
22.709	29456	31214.5	17571.8	25158.2	27190.9	31176.9	35140.9	41867.9	16046.3	17036.9	26589.9	24670.6	43528.7	35766.6
22.824	29384.8	31110.4	17453.7	25047.4	27582	31002.4	34916.1	42019.7	15781.7	16899.6	26440.2	24934.4	43569.7	35824.1
22.938	29516.1	31300.4	17453.3	25250.6	27644.4	30795.5	35007.5	41757.4	15607.5	16965.7	26759	24929.5	43429	35578.5
23.052	29498.6	30834.3	17492.5	24979.8	27545.6	30888.4	34694.8	41498	15609.1	17025.5	26683.2	24631.1	43492.4	35894.9
23.166	29455.6	31272.1	17360.4	25052.1	27434.1	30944.7	34885.8	41639.9	15997	17090.2	26571.2	24827.9	43472.4	35881.8
23.28	30004.4	30930.2	17305.2	25328.6	27506.3	30759.4	35070.4	41522.1	15939.2	17087.1	26739.4	24890.6	43285.5	35958.1
23.394	29531.7	30972.6	17328.3	25038.6	27355.5	30913.1	35120.1	41672.9	15583.3	16781	26123.5	24617	43233.3	35914.6
23.508	29798.9	31095.9	17477.8	25071.5	27573.1	30414	34937.5	41428.2	15566.2	16736.4	26294.5	24698.4	43221.3	35590.1
23.622	29517.6	31005.4	17195.8	24893	27194.3	30524.6	34777.7	41509.4	15865.2	16556.2	26255	24582.5	43178.4	35879.3
23.736	29454.6	31071.6	17205.1	25128.3	27264.2	30734.9	34770.8	41769	15674.8	16488.7	26240.6	24650.5	43374.8	35580.8
23.85	29541.5	30931.1	17198.2	25030.1	27345.6	30666.3	34823.8	41461.3	15710.1	16640.5	26008.1	24714.1	43193	35596.2
23.964	29366.2	31116.9	17189.1	25038.6	27069.4	30515.1	34735.1	41528.4	15595	16832.8	26319.1	24641.5	42962.3	35389.7
24.078	29272.7	31063.5	17224	24913.8	27159.4	31121	34875.3	41675.1	15590.1	16765.5	26249	24638.1	43051.7	35408.3
24.192	29009.6	30829.2	17293	25042.6	27070.7	30509.8	34745.4	41333.2	15316.6	16516.6	26087.8	24571.2	43029.6	35532.7
24.306	28834.3	30568.4	17126	24953.2	26692.1	30476.9	34622.6	41300.3	15502.1	16879.1	26040.9	24389.4	42931.9	35825.6
24.42	28931.9	30722.1	17235.6	25177.9	26967.4	30873.9	34582.2	41403.8	15486.9	16474.7	25829.4	24325.6	42862.5	35274.3
24.534	28933.9	30763.5	17186.2	25035.9	26916.4	30598.1	34672.6	41630.8	15200.7	16639.5	25712.5	24497	42891.8	35536.8
24.649	28951	30771.9	17163.8	24995.6	26901.1	30675.9	34348.3	41251.1	15484.1	16620.6	25878.5	24612.3	42630.5	35548.3
24.763	28699.1	30577.2	17257.7	25220.1	26902.4	30969	34345.4	40963.4	15602.2	16588.3	25563.1	24228.7	42779.9	35357
24.877	28836.7	30677.6	17025.7	25187.6	26835.7	30544.5	34310.9	41231.4	15428.8	16460.5	25798.5	24257.5	42732.7	35556.1
24.991	28882.9	30428.6	17039.4	24985.8	27050.4	30399.3	34421	41242.6	15100.4	16410	25806	24308.6	42538.1	35293.4
25.105	28986.6	30675.8	17332.4	24815.1	26861.6	30585.5	34282.6	41497.2	15555.3	16317.1	25886.9	24177.2	42696	35482.2
25.219	29127.7	30629.4	17170.3	24909.9	26650.7	30648.5	34213.4	40797.2	15278.8	16298.9	25818	24136.6	42713.3	35356.1
25.333	28481.3	30438.1	17249.3	25202.1	26806.6	30321	34197.2	41090.9	15095.8	16492.4	25675.8	24077.1	42654.6	35606
25.447	28693.7	30568.5	17146.7	25093	26658.5	30245	34297.3	41116.9	15440.3	16149.8	25761.2	24072.5	42548.1	35427
25.561	28903.5	30685.3	17046.5	24987.9	26764.8	30716.3	34244.2	40921.8	15218.7	16251.6	25193.3	24163.5	42687.3	35370.1
25.675	28800.1	30650.9	17277.5	25001.2	26762.5	30403.3	33990.2	41058	15483.4	16212.5	25491.6	24194.5	42548.9	35174.3
25.789	28980.6	30660.7	17148.7	24920.9	26906.7	30469.2	34153.2	40765.5	15264	16152	25331.2	24242.5	42500.4	35400.9
25.903	28752.8	30609.5	16914.8	24866	26478.1	30526.8	33903.6	40948.8	15190.3	16061	25417	24004.1	42479.3	35162.5
26.017	28417.1	30460.9	17031.3	25176.9	26392.3	30370.7	33910.6	40820.3	15304.7	16059.4	25584.4	24015	42434.6	34965.6
26.131	28361.6	30499.4	17060.8	24938.8	26567.4	30249.4	34031.3	40475.5	15245.4	16106.3	25402.5	24067.8	42492.6	34905.5
26.245	28404.8	30385.2	17061	24926.6	26383.2	30290.3	34095.6	40738.1	15077.8	15896.4	25348.1	23918.1	42326.1	35112.2
26.359	28400	30417.1	16859.5	25054.7	26225.8	30327	33804.4	40675.3	15079.4	16086.5	25171.3	23992.7	42347.4	34632.8
26.474	28427.7	30447.6	16993.7	24926.9	26418.6	30587.3	33737.2	40603.4	15238.6	15924.6	25057.9	24033.7	42002.6	35222.4
26.588	28451.5	30516.6	16946.5	24930.5	26314.8	30279.9	33995.6	40608.4	15201.9	15892.8	25198.1	23710.3	42187.5	34799
26.702	28489.7	30398.3	17159.8	24836.4	26005	30128.9	33621.9	40516.8	15270.6	16078.3	25250.9	23829.5	42110	35005.8
26.816	28509.9	30293.4	16770.6	25099.8	26195.4	30494.3	33644.7	40539	15251.1	15856.9	25287.6	23675.2	41989.2	35110.6
26.93	28379	30135.8	16962.6	25155.6	26212.1	30048.3	33438.6	40386.3	15284	15896.9	25273.9	23638.5	41920.4	35102.1
27.044	28189.5	30214.7	16873.6	24960.3	25885.8	30359.6	33712.6	40268.5	15134	15932.8	24893.7	23630.1	41983.1	34923
27.158	27985	30062.6	16861.5	25133.9	25893.7	30060.2	33399.2	40342.6	15226.1	15839.4	25017.9	23693.6	41932.8	34678.1
27.272	28404	30143	16789.2	25014.2	25722.9	30140.4	33485.9	40060.3	14986.8	15665.8	24692	23603	41831.1	34952.6
27.386	27870.9	30170.9	16743.7	24733.9	25873.2	29934.9	33442.3	39908	15136.6	15636.8	24553.1	23496.4	41679.2	35067.1
27.5	28241.3	30149.8	16711.1	24786.8	25670.8	29943.4	33414.4	39912.4	14698.1	15431.4	24883.8	23387.2	41712.5	34924.8
27.614	28191.6	30089.6	16845.4	24850.8	25578.3	29966.5	33113.2	39940.7	14652	15594.7	24500.2	23266.9	41609.1	34811.6
27.728	28032.8	29937.1	16897	25044	25596.7	30221.5	33166.5	39948	14904.8	15335.1	24496	23423	41781.6	34761.8
27.842	28367.4	30108.5	16866.2	24730.7	25307.6	29840.4	33044.2	40198.9	14739.4	15357.4	24321.3	23672.4	41534.2	34555.3
27.956	27905.9	29677.1	16779.3	24802.5	25388.3	30081.5	33064.5	39777.1	14906	15461.8	24433	23275.1	41642.1	34505.5
28.07	27809.1	29772.1	16791.3	25062.2	25089.8	29728	32679.9	39501.7	15027	15301.2	24412.9	23437.3	41485.8	34406.5
28.184	28068.1	29819.2	16521.9	24954	25098.7	29985.5	32870.7	39990	14787.1	15135.1	24217.8	23313.3	41429.2	34500.6
28.299	27900.2	29973.9	16620.4	24983.1	25042.8	29938.9	32670.1	39732.5	14793.8	15211.4	24391.4	23101.4	41509.3	34142.2
28.413	28107.1	29774.1	16666.5	25108.6	24885.7	30164.3	32776.7	39508.2	14849.1	15233.5	23988.9	23117.6	41505.1	34478.5
28.527	27463.4	29518.7	16767.8	24695.4	24826.8	29955.6	32820	39216.7	14785.7	15204.3	24137.9	23223.2	41214.1	34403
28.641	27906.8	29542.5	16650.4	24700.1	24965.7	30296.2	32762.7	39298.9	14809.6	15052	24160.6	23135.7	41155	34277.8
28.755	27583.8	29654.2	16665.2	24944.1	24881	29844.5	32514.3	39348	14828.1	14952.5	24204.3	22940.4	41151.6	33995.8
28.869	27645.8	29427.1	16350.8	24991.7	24827	30009.9	32324.5	39249.9	14462.1	14860.2	24157.5	22968.3	41026.2	34360.2
28.983	27689	29465	16467.4	25001.6	24422.6	29776.3	32406.1	39049.6	14487.7	14912.1	24049.9	22818	41060.1	34103
29.097	27349.2	29066.4	16376	24703.9	24252.6	29508.4	32309.6	38745.7	14837.5	15123	23972.6	22773	40840.9	33835.5
29.211	27391.5	29355.3	16334.6	24828.5	24554.5	29680.9	32267.7	39114.3	14546.1	14655.7	23786.4	22773.5	40912.5	34223.9
29.325	27315.6	29187.1	16634.5	24788	24244.6	29524.5	32043	38645.9	14581.9	14778.4	23659.6	22932.1	40843.6	33876.7
29.439	27288	29252.5	16409.5	25191.8	24337.3	29458.2	32086.7	38878.9	14580.4	14569.3	24068.3	22517.5	40944.7	34108.3
29.553	27384.3	29146.6	16590.9	24879	23880.9	29402.5	31999.4	38990	14350	14482.7	23913.3	22503.7	40844.4	33747
29.667	27502.3	29422.2	16243.9	25075.2	24135.2	29513.9	31702.9	38579.8	14362.7	14633.1	23817.6	22566.8	40833.4	34066.4
29.781	27225.8	29067.5	16469.5	24977.3	24154.7	29644.5	31606.9	38416.1	14295.1	14599.7	23446.5	22354.1	40700.2	33840.5
29.895	27442.7	28952.7	16208.5	24868.6	24034.1	29530.5	31932.5	38401.5	14473	14336.5	23486.3	22609.6	40744.8	33717.3
30.009	27126.7	29348.2	16454.5	24750.1	23837.2	29086.6	31894.6	38131.7	14592.7	14692.3	23498.6	22498.3	40798.9	33884.3
30.124	26919.2	28732.5	16306.9	24759.7	23488	29211	31896.5	38185	14312.7	14536.6	23576.1	22581.8	40627.4	33887.3
30.238	27268	28889.6	16306.7	24583.8	23677.1	29483.7	31587.8	38188.4	14701.5	14217.3	23435.4	22444.7	40614.3	33490.3
30.352	27045.5	28947.9	16335.6	24759.8	23793.8	29211.9	31570.8	38157.9	14132.5	14224.8	23324.4	22303	40438.8	33657.5
30.466	26989.1	28702.3	16354	24742.6	23710	29251.2	31694.3	37699.5	14418.6	14414.6	23428.3	22246.1	40566.5	33507
30.58	26942.9	28531.2	16180.6	24267.2	23349.3	29393.2	31676.4	37813.1	14489.7	14382.7	23308.3	21943.1	40476.4	33779.2
30.694	26425.7	28685.5	16305.4	24422.8	23338.3	29010.2	31334.3	37741.9	14364.1	14010.4	23411.8	22130.3	40428.8	32966.2
30.808	26668.2	28629	16062.4	24849.6	23171.4	29077.1	31332.2	37636.8	14193.5	14152.5	23033.3	22144.2	40298.6	33532.1
30.922	26489	28537.1	16301.3	24454.5	23159	29058.5	30932.4	37589.3	14286.9	14258.4	22900.4	21957.5	40348.4	33248.5
31.036	26491.5	28343.8	16278.4	24341.5	23186.5	28989.6	31021.2	37876.4	14133	13984.1	23014.4	21960.1	40283.3	33355.7
31.15	26525.3	28109.8	16308.8	24425.2	23372	29002.7	31138.1	37329.2	14212.9	13811.7	22983	22039.4	40322.2	33035.7
31.264	26531.1	28140.4	16171	24203.6	22776.1	29188.3	30746.7	37551.8	14110.4	13833.4	22769	21696.5	40151.9	33279.7
31.378	26659.1	28126.6	16041.8	24384.2	23018.7	28841.6	31024	36975.9	14327.5	13868	23094.5	21836.3	40062.2	33224.1
31.492	26274	28251.9	15959.8	24161.1	22861	28759.9	30647	36930.2	14221.4	13917.7	22649.1	21670.4	40109.4	33066.6
31.606	26692.9	28051.8	15778.4	24533.3	22761.5	28795.8	30696.6	37139.9	14063.1	13917	22789.3	21586.8	40060.9	33064.4
31.72	26547.4	28119.4	16154.2	24090.7	22705.8	28619.2	30458.5	36718.9	13914.2	13849.9	22683.3	21691	40068.3	32758.9
31.834	26591.2	27776.4	16150	24258.7	22752	28815.3	30506.7	36672.2	14000.9	13810.4	22610.7	21483.1	39998	32641.3
31.949	26009.1	27936.8	15969.7	24240.8	22514.4	28465.5	30565	36515.4	14059.1	13540.6	22544.4	21461.3	39937.4	32686.3
32.063	26287.6	27784.6	15924.3	24311.4	22276.9	28631.4	30466.9	36764.4	13920.3	13399.5	22504.6	21501.9	39952.2	32802.8
32.177	26578.6	27747.9	16110.3	24097.5	22474.5	28726	30120.3	36784.8	14015.7	13582.7	22575.4	21396.5	40043.9	32417.5
32.291	26514.2	27675.5	15855.1	24024.7	22305.5	28462.2	30216.3	36416.2	13862.1	13239.8	22467.2	21282.8	39720.6	32693.3
32.405	26205.5	27283.4	16237	24001.7	22381.5	28564.3	29934.5	36281.6	13894.8	13554	22197.6	21343.4	39910.9	32442.6
32.519	26166.1	27333.6	16073.2	23921.7	22242	28414.9	29952.6	36109.2	13896.5	13440.7	22245.3	21149.5	39674.7	32062
32.633	25726.1	27375.6	15731.5	24193.4	22250	28515.1	29671.9	36025.8	13717.8	13348.3	22287.8	21278.7	39755.5	32141.4
32.747	26004.8	27067.7	15822.9	24003.6	22189.4	28570.4	29871.4	35886.2	13754.2	13142.6	22240	21021.4	39807.2	32542.9
32.861	26332.9	27247.6	15805.3	23861.2	21978.8	27922.3	29582	36101.1	13851.8	13194	22052.6	20999.8	39595	32114.3
32.975	25969.8	27122.1	15959.4	23991.6	21880.9	27691.2	29543.2	36123.4	13736	13200.5	22248.7	21016.8	39641.3	31831.1
33.089	25793.8	26906.4	16115.8	23855.4	21774.8	27941.8	29527.2	35386.2	13453.3	12816	21840.4	21001	39575.7	31857.6
33.203	25992.9	27125.1	15866.6	23914.2	21694.4	28449.6	29593.8	35696.3	13688.7	13105.2	21712.4	20815.6	39403.4	31696.7
33.317	25857.9	26855.6	15903.1	23674.4	21830.9	28019.5	29358.5	35524	13458	12979.5	22002.9	20881.9	39523.5	31889.7
33.431	25857.1	26510.6	16114.4	23678.2	21812.4	28030.3	29337.2	35701.8	13250.1	12827.4	22089.8	20652.2	39449.3	31751.5
33.545	25410.5	26313.3	16062	23658.8	21427.6	27950.5	29125.6	35204.6	13508.2	12794.8	21879.1	20539.9	39582.3	31609.3
33.659	25656.3	26742.7	16218.3	23770	21356.5	27759.1	29052.7	35430.3	13748.1	12833.4	21672.9	20734.9	39532.1	31635.2
33.774	25836.5	26256.4	16073.2	23491.8	21307.3	27682.4	28925.2	35522.2	13261.4	12888.6	21705.6	20358.1	39231.6	31040
33.888	25744.6	26299.5	16003	23565.5	21249.4	27898.2	29121.3	34835.2	13570.7	12993	21482.8	20468.1	39363.3	31763.6
34.002	25663.6	26126.1	16183.6	23422	21340.1	27667	28982.7	35030.7	13218.9	12878.1	21558.2	20330.3	39336.2	31536.2
34.116	26004.2	26256	16100.8	23452.4	21326.4	27866.9	28852.8	34838.8	13533.9	12287.8	21691.9	20403.2	39479.3	31275.9
34.23	26019.1	26279.3	16132.6	23339	21426.2	27423.2	28617.4	35008.7	13147.2	12468.9	21598.4	20125.6	39223.2	31341.7
34.344	25492.3	26178.5	16268.9	23262.4	21529	27727.1	28455.1	34665.1	13471	12637	21582	20413	39305.9	31075.2
34.458	25744.1	25813	16244.9	23313.6	21092	27107.9	28496.5	34910.7	13393	12672.6	21392.8	20022.6	39302.6	31144.4
34.572	25738.7	25992.3	16152.5	23459	21124.6	27390.5	28476.1	34754.1	13199.8	12450.4	21429.3	20020.6	39494.2	31162.3
34.686	25117.4	25968.7	16355.3	23357	20921.8	27394.3	28570.1	34607	13446.3	12456	21419	19880.4	39261	31036.6
34.8	25523	25455.5	16318.6	23253.4	20881.4	27298.7	28160.6	34842.8	13191.2	12630.9	21143.1	20016.9	39224.5	30775.3
34.914	25463	25568.9	16445.8	23236.8	20804.2	27287.5	28086	34416	13077	12455.1	21157.2	19827.3	39377.2	30834.4
35.028	25437.7	25349	16239.9	23092.1	20714.8	26900.2	27949.1	34452.5	12982.7	12368.9	20896.4	19781.1	39145.1	30831.9
35.142	25010	25486.6	16286.5	23021.1	20734.3	26938.8	28025.1	34415.5	12917.7	12416.7	21448.2	19570.9	39089	30692.2
35.256	25081	25283.7	16377.3	23087.3	20642.6	27049.2	28114.6	34595.5	13130.3	12060.7	21026.2	19546.2	39277.3	30613.4
35.37	25368.8	25196.6	16711.3	23100.7	20620.4	26672.3	28157	34220.2	12745.4	12432.7	21223.8	19802.9	39279.5	30818.1
35.484	25799	25150.5	16557	22932.2	20635.4	26676.2	28148.2	34184.5	13094.3	12256.9	21178.7	19570.6	39102.3	30482.2
35.599	25153.1	25191.7	16833.1	22857	20600.5	27077.5	27784	34193.8	12955.4	12123.4	20876.8	19719.8	39305.4	30384.2
35.713	25470.9	24920	16639.7	22934.2	20453	26993.7	27751.3	34444.4	12656.1	12164.7	20789.5	19616	39344.6	30754.3
35.827	25518.3	24738.5	16672.1	23036.8	20465.1	26910.8	27582.9	33942.8	12838.7	12298.9	21221.5	19512	39288.3	30460.9
35.941	25197.6	24396.8	16977.7	22717.8	20324.7	26714.3	27673.5	34275.9	12663.5	12272.1	21054.2	19316.5	39420.9	30649.9
36.055	24975.4	24584.2	17084.5	22979.8	20374.5	26587.9	27645.1	33781.9	12709.8	12119.7	20964.7	19320.9	39384.1	30070.2
36.169	25506.1	24592.6	17154.2	22873.7	20462	26606.1	27249.1	33894.3	12862.5	11781.7	20833.5	19203.3	39217.8	30578.1
36.283	25477.8	24606.6	17055.6	22518.3	20645.3	26535.4	27128.2	33746.2	12793	12041.7	20840.1	19190.9	39360.7	30388
36.397	25239.4	24246.5	17417.9	22831.7	20335.6	26933	27093.9	34147.4	12997.6	11802	20781	19137.9	39630.6	30060
36.511	25173.9	24228.7	17454.4	22798.2	20292.8	26723.9	27216.1	33783.8	12718	11909.4	20808.9	19134.1	39498.8	30402.2
36.625	25166.4	24278.3	17359.1	22748.6	20299.4	26543.3	27270	34243.2	12946.5	11944.2	20885.8	18894.8	39507.9	29856.5
36.739	24942.1	23886.1	17543.5	22905.8	20111.6	26288.7	27236.5	34029.7	12634.8	11972.7	20979	19007.3	39561	29871.4
36.853	25328.7	24117	17659.9	22835.2	20329.9	26408.4	27324.7	33956.3	12781.5	11835	20821.6	19039.9	39671.2	30364.5
36.967	25445.5	23985.9	17540.2	22743.4	20241.2	26368.6	27070.7	34144	12742	11801.2	21012.4	18833.3	39733.5	30076.8
37.081	25024.8	23821.2	17957.9	22834.8	20159.9	26116.4	26795.9	34104	12877.7	11813.7	21047.1	18805	39826.3	29973
37.195	25231.5	23716.6	18024.2	22728.9	20284.4	26242.5	26984.4	34010.3	12465.9	11859.2	20993.7	18717.1	39640	29987.3
37.309	24901.1	23755.9	18126.5	22526.2	20180.9	26208.7	26844	34202.8	12698.4	11664.9	20504	18821.1	39749.8	30051.7
37.424	24902.1	23742.4	18225	22708.2	20448.8	26212.1	26662.3	34440.7	12703.8	11492.9	20977.7	18819.4	39924.4	29719.6
37.538	25438	23622.7	18282.1	22857.3	19975	26104.5	26531.9	34417.8	12631.9	11645.2	20628.3	18651.3	40028.4	29967.9
37.652	25087.6	23487.5	18428.8	22584.4	20206.2	26171.9	26773.9	34250.3	12668.2	11621	20609.9	18682.8	40005.6	29804.9
37.766	25275.2	23605.4	18726.9	22606.7	20360.4	25846.1	26690.2	34460.7	12924.3	11853.8	20790.7	18625.2	40091.7	29983.6
37.88	25131.6	23518.1	18840.1	22610.6	20235.2	26061.8	26592.1	34314.7	12571.4	11672.1	20836.4	18360.8	40044.4	29894.9
37.994	25387.3	23224.9	18734.1	22502.1	20073	25986.6	26586.7	34272	12517.5	11445.4	21005.3	18186.2	40232.8	30134.6
38.108	25261.7	23160.3	18957.4	22800.1	20161.8	25828	26748.2	34405.2	12580.5	11396.6	20871.8	18588.7	40263.6	29919.6
38.222	25195	23382.2	18971.5	22447.5	20292.4	25887	26803.1	34716.5	12405.9	11733	20731.7	18497.6	40234.9	29947.2
38.336	25410.4	23227.4	19204	22536	20302.6	25916.7	26425.5	34616.2	12658.9	11276.9	20882.2	18377.8	40370.4	29939.4
38.45	25029.3	23149.7	19599.8	22853	20070.2	26168.2	26500.2	34639.5	12515.9	11669.8	20880.7	18517.2	40516.9	29677.8
38.564	25135.3	23153.4	19626.4	22871.5	20217.9	26063.9	26537.5	34922.8	12428.9	11821	21036.7	18411	40639.3	30071.3
38.678	25289.7	23348	19828.9	22817.5	20134	25836.9	26296.7	34858.6	12469.6	11330	21107.8	18244.6	40740.5	29997.3
38.792	25537.1	23090.8	20128.3	22692.4	20002.3	25637.1	26386.6	34714.2	12375.9	11563.1	20598.3	18271.5	40945.6	30033.3
38.906	25365.5	23028.1	20114.9	22631.8	20360.5	26435.4	26160.2	34811.7	12475.5	11245.3	20657.8	18356.4	41106.6	29972.7
39.02	25329.1	22764.1	20329.7	22945.5	20410.2	25938.1	26291.3	35560.5	12238.1	11313.5	20796.2	18201.4	41304.1	30288.9
39.134	25379.8	22881.9	20560.3	22772.7	20261.8	25875.2	26153.3	35260.6	12387.9	11586.5	20793.6	18161.2	41551.4	30063.5
39.249	25410.9	22789.2	20651.2	22718.4	20003.5	25969.3	26356.9	35509.6	12366.9	11435.5	21301.8	18090.6	41602.8	30223
39.363	25392.7	23031.9	20876.6	22826.1	20359.9	25702	26435.8	35233.5	12482.7	11206.5	20693.1	18224.3	41791.8	30262.3
39.477	25780.3	22933.9	21156.2	22624.2	20253.5	25931.2	26239.5	35513.4	12421.6	11339.2	21060.8	18263.4	41932.2	30445.6
39.591	25460.4	22813.8	21141.9	22711.4	20537.2	25867.2	26091.5	35396.6	12536.7	11483.1	21119.5	18064.6	41985.2	30411.6
39.705	25328.3	22906.9	21363.7	23004.2	20656.9	25953.9	26578.7	35636.1	12468.3	11174.3	21132.1	18043.3	42239.7	30004.7
39.819	25438	23151.7	21746.2	22747.2	20548.4	26331	26329.4	35733.4	12470.2	11488.2	21133.1	17853.3	42492.4	30658.1
39.933	25798.5	23006.6	21665.9	23069.5	20841.5	25687.6	26211	35898.1	12491.8	11413.1	21312.5	17967.2	42554	30676.5
40.047	25820.8	23020.9	22038.7	23118.7	20725.3	26186.1	26243.7	36289	12686.5	11159.8	21379	18091.8	42852.9	30696.4
40.161	25675.6	22689.4	22293.2	23147.3	20981.1	25914.3	26213.6	35951.5	12528.9	11610.6	21449.8	17951.7	42796	31173.5
40.275	26116	22617.4	22579.6	23388	20869.5	26014.5	26356	35983.3	12341.3	11538	21697.3	18041.1	42903.2	30820.4
40.389	25829	22619.7	22814.1	23224.5	20765.6	25964.2	26145.3	36107.7	12124.1	11312.8	21390.8	17996.9	43380.7	31098.4
40.503	25979	22762.5	22758	23300.3	20894	26421	26480.6	36376.9	12351.1	11186.4	21687.6	18009.3	43589.2	30821.8
40.617	26118.4	22867.7	23107.4	23287.7	21071.8	26339.6	26023.1	36569.5	12588.3	11556.3	21918.6	17935.2	43844.5	31433.6
40.731	26280.6	22886.1	23219.2	23451.2	21252.8	26193.2	26319.8	36441.7	12648.8	11178	21968.7	17894.3	44010.1	31584.6
40.845	26107.2	22645.6	23558.2	23490.9	21217.9	26402.1	26444.1	36290	12619	11251.9	22149.9	18052.5	44275.3	31583.6
40.959	26263.9	22887.1	23852	23510.1	21425.3	26340.1	26636.8	36744.4	12579.2	11393	22107.5	18174.1	44638.3	32006.4
41.074	26276.2	22843.2	24171.7	23491.9	21656.2	26407.9	26535.9	37014.2	12780.5	11346	22292.4	17983.5	44594.2	31816.4
41.188	26164.4	23090.5	24338.8	23792.1	21461.2	26584.9	26513	36955.8	12401.3	11520.6	22158.9	18281	45198.3	32052.3
41.302	26370.8	23377.3	24297	23563.2	21818.2	26491.5	26542.6	36888.8	12603.8	11200.2	22388.8	18242.4	45263	32132
41.416	26920.3	23137.9	24920.6	23892.7	21777.3	26774	26835.7	37571.1	12802.3	11549.5	22329.7	18061.6	45671.1	32628
41.53	26545.4	23001.7	25135.3	24056	22223.6	26821.6	26588.1	37544.9	12630.9	11625.6	22380.1	18309.5	45957.8	32598.9
41.644	26855.3	23203.4	25499.5	24130.2	22255.3	26908.3	26745.3	37960.8	12888	11315	22751.6	18061.9	46084.3	32507
41.758	26777.8	22737.6	26021.3	24097.5	22434.1	27103.6	26847.1	38120	12572.4	11513.6	22888.2	18488.8	46457.3	32602
41.872	26683.6	23261.5	25889.3	24189.6	22496.6	27061.7	27004	38120.1	12882.4	11584.5	22666.8	18190.4	46767.6	33241.7
41.986	27054.8	23067.2	26187.4	24517.9	22580	26951.9	27030.2	38209.2	13039.1	11805.8	23516.1	18480.1	47144.7	33267.3
42.1	27039.2	23362.3	26711.4	24703.3	22598.1	27288.2	26968.8	38356.6	13120.5	11732.7	23387.9	18381.8	47297.8	33619.6
42.214	27475.3	23360.8	27046.1	24684.2	23013.5	27571	27269.4	38854	13008.6	11572.9	23830.5	18389	47864.1	33872.7
42.328	27159.7	23627.2	27414.1	25059.9	23029.2	28036.1	27361.5	38864.1	13059.9	11656.7	24042.6	18398.7	48043.9	34299
42.442	27590.4	23744.6	27450.4	25044.4	23417.4	27863.5	27152.5	39201.4	13164	12021.3	23714.1	18532.9	48419.9	34279.4
42.556	27716.1	23805.7	27797.8	25270.2	23374.1	28346.1	27534.5	39382.9	13352.2	11759.9	24132	18605.1	48910.8	34922.8
42.67	28067	24046.2	28067.7	25608.5	23561.5	28145.3	27544.2	39374.7	13416	11737.9	24434	18670.5	49298.7	34769.3
42.784	28164.1	24317	28334.5	25584	23729.1	28543.6	27740.8	40336.4	13393.2	11855.9	24600.5	18735.7	49634.6	35389
42.899	28109.6	23955.9	28949.9	26086.4	24097.6	28696	27835	40129.9	13235.4	11768.6	24657.7	18567.5	49980	35494.3
43.013	28419.1	24249	29296.2	25909.6	24166.4	28885.7	27955.5	40580.3	13505.7	12262	24986.6	18879	50328.5	35911.5
43.127	28733	24486.2	29531.7	26397.7	24488.7	29079.1	28082.6	41062.9	13503.4	12286.7	25443.8	19126.4	50950.4	36333.3
43.241	28770.2	24833.4	29986	26534	24727.5	29450.2	28098.8	40709.2	13801	12232.4	25626.8	19203.7	51157.7	36574.1
43.355	28892	24859.6	30421.3	26801.1	24895.1	29502.4	28474.4	41138.5	13765	12442.9	25829	19290.4	51682.8	36903.6
43.469	29126	24774.4	30797.6	27155.9	25445.2	29967.8	28645	42020	14143.2	12464.2	26108.1	19601.5	52116.1	37398.3
43.583	29556.9	25175.9	31068.8	27358.6	25842.2	30056.4	28864	42226.9	14172.3	12520	26348.9	19566.7	52679.1	37921.2
43.697	29797.1	25176.5	31387.6	27636.2	25636.1	30355.1	28909	42497.6	14204.5	12156.7	26328.5	19536.9	53009.8	38035.6
43.811	29916.6	25836.3	31973.1	28029.7	25999.1	30517.2	29101.9	42700.8	14068.2	12895.1	26765.3	19872.2	53368.4	38744.5
43.925	30214.4	25769.5	32288.5	27940.3	26278.6	31015.3	29310.6	42818.8	14228.5	12912.2	26951	20050.3	53828.5	38945.5
44.039	30233	25914.7	32688.4	28433.8	26265.2	31147.6	29435.4	43210.3	14272.2	13001.8	27343.8	19992	54271.4	39249.7
44.153	30593.1	26296.8	33025.5	28505.3	26917.9	31348.7	29815.4	43944.1	14651.7	13090.7	27908.3	20076	54782.9	39553.3
44.267	30823.6	26695.9	33643.5	28868.3	27284.3	31801.4	29979.5	43988.7	14415	13013.4	28132.1	20209.8	55408.5	40364.2
44.381	31085.4	26810.5	33954.2	29404.4	27473.3	32106.4	30170.8	44211.5	14722	13049.4	28860.8	20562.7	55788.5	40393
44.495	31138.7	26991.9	34284.3	29593.3	27772.7	32560.9	30537	44461.7	15028	13485.5	28814.1	20790	56257.3	40987.5
44.609	31640.8	27106.8	34703.3	29943.4	28104.1	32694.4	30853.8	45316.5	15020.6	13333.3	28952.3	20832.8	56736.1	41344.4
44.724	32103.7	27367.7	35267.7	30177.2	28353.1	33346.2	30798	45992.7	15104.2	13927.2	29560.2	21091.4	57052.2	42008.9
44.838	32243.1	27768.5	35550	30791.8	28947.9	33557.6	31092.4	45953.1	15388.7	13789.6	29868.7	21137.6	57677.1	42291.9
44.952	32856.2	28364.4	36203.5	31273.1	29021.7	33752.1	31395.3	46602.3	15446.3	14028.9	30289.4	21324.2	58374.1	42939.5
45.066	33105.8	28546.7	36526.1	31519.1	29456.5	33839.6	31803	47066.2	15627.2	14067.5	30389.4	21710	58744.4	43251
45.18	33245.2	28812.1	37120.2	31883.8	29674.1	34428.3	32056.8	47581.7	15820.9	14666.9	31014.4	22061.6	59197.9	44036.6
45.294	33833.9	29209.9	37725.8	32269.3	30185.1	35083.9	32373.1	48000.6	16099.4	14277.6	31335.4	22325.7	59633.1	44679.3
45.408	34079.4	29251	38280.5	32816.6	30441	35631	32419.1	48127.9	16066.2	14682.2	31819.1	22437.8	60384.7	45043.1
45.522	34398.1	29778.9	38629.2	33310.4	30881.1	36349.3	32738.7	49045.9	16382.6	14916.7	32113.2	22754.2	60840.5	45402.2
45.636	34990.4	30031	38862.6	33878.5	31300.1	36257.4	33328.6	49180.4	16546.9	15316.7	32517.8	23115.4	61313.8	45962.9
45.75	35431.2	30555.9	39716.3	33860.2	31596.7	36854.6	33759.2	49661.7	16966.9	15697.9	32953.2	23218.2	61946.4	46745.7
45.864	35913.9	30964.3	39959	34295	31927.5	37302.9	33722.6	50032.9	16761	15746.5	33189	23711.4	62282.9	46637.9
45.978	35968.8	31345.3	40465	34854.5	32337.4	37720.2	34270.1	50433.3	17032.7	15911.9	33738.9	23803	62757.9	47926.7
46.092	36619.6	31827.1	41402.7	35421	32847.4	38049.4	34507.1	51008.6	17047.1	15997.2	34351	24238.4	63439	48251.2
46.206	36926	32273.2	41816.8	35793.6	32942.3	38765.8	35047.1	51461.3	17452.3	16328.5	34467.6	24471.1	64053.8	49021.8
46.32	37816.9	32701.3	42190.2	36340.7	33552.6	39143.3	35567.8	51653.7	17859.9	16731.7	34927.8	24869.7	64518.8	49539.8
46.434	37852.8	32986.1	42632.9	36881.7	33554.2	39956.8	35808.9	52223.1	18097.5	16754.7	35595.2	25087	65172.4	50163.5
46.549	38691.5	33609	43471.4	37308.8	34393.4	40430.7	36308.6	52971.5	17980.8	16879.5	36117.7	25337.2	66046.1	50944.1
46.663	38796.5	34246.1	44138.1	37800.8	34820.2	40618.4	36614.9	53395.6	18435.5	17634	36391.6	25953.7	66528.6	51101.5
46.777	39617.6	34406.7	44595.3	38022.5	34889.3	41881.9	37054.8	53756.5	18906.7	17718	36828.8	26155.1	66964.4	51854.1
46.891	39568.5	35333.2	44863.9	38876	35442.3	41920.5	37369.2	54488.2	18834.7	17905	37411.6	26794.5	67568.1	52529.5
47.005	40043.4	35832.4	45833.1	39568.8	36004	42798.4	37856.5	54700.2	19337.7	18143.1	37919.5	27069	68434.8	52975
47.119	40587.9	36092.5	46057.1	39800	36351	43071.2	38429	55312.2	19397.4	18554.6	38521.9	27498.1	69045.4	53875.9
47.233	41492.7	36803.1	46706.9	40672.8	37012.1	43804.8	38928.9	55806.2	19719.7	18759.1	38675.5	28028	69927.4	54655
47.347	42033.7	37176.6	47760.2	41178.5	37255.4	44186.5	39488	56377	20073.4	19260.4	39283.7	28466.8	70442.5	55028.7
47.461	42291.4	37807	47980.6	41549.8	37692.9	44890.7	39554	56612.7	20194.7	19443.2	39887.6	28974.5	70953.7	55671.1
47.575	43026.3	38834.8	48708.7	42099.9	38064.4	45414.7	39872.4	57239.1	20786.6	19872.6	40467.2	29353.8	71696.2	56695.9
47.689	43169.7	39126.1	49344.7	42717.1	38711.7	45954.3	40500.2	57707.7	20816.2	19977.4	41039.8	30010	72530.4	56791.7
47.803	44042.9	39985.3	50087.5	43399.2	38957.7	46538	41034	58129	21464.6	20250.2	41723.8	30215.8	73205.9	58045
47.917	44743.6	40642	50822	44118.2	39381.2	47338.2	41787.8	58653.8	21702.9	20878	42075.1	30813.4	74185.1	58771.4
48.031	45014.5	41354.9	51288.5	44548.9	39780.9	48043.1	42022.1	59198.2	22032.2	21164.7	42884	31355	74788.6	59299.5
48.145	45824.6	42209.9	52086	45429.6	40627.3	48419.2	42593.3	59274.8	22135.7	21406.3	43325.4	31828.7	75674.9	60202.8
48.259	46413.3	42650.6	52817.1	45789.5	41010.6	49377.3	42981.1	60105.8	22633.6	21636.9	43972.3	32497.7	76495	60716.4
48.374	47489.6	43355.8	53453.6	46540.9	41392.6	49798.2	43339.5	60662.4	23164.9	21919.8	44784.2	32975.9	77321.5	61678.7
48.488	47579.4	44079.4	54174.9	47275.4	41904.2	50472.9	43788.6	61360.4	23442.1	22424.6	45251.1	33889.1	78146.2	62563.3
48.602	48087.2	44528.2	54951.8	47866.7	42565.2	51031.4	44436.5	61408.8	23636.7	22969	45741.2	34223.5	78998.4	62986.2
48.716	49045.7	45465.6	55510.7	48667	43117.5	51846.2	44864.5	61997.3	24018.8	23395.7	46608.6	34542.8	79969.9	63898.7
48.83	49336.7	46444.7	56301.4	49262.6	43557.8	52385.3	45798	62549.2	24723	23515.7	47296.4	35336.4	80931.9	65171.6
48.944	50339.7	47155.6	57095.5	49807.4	44056.5	52775.1	46215	63690.7	25060.5	24202.1	47937	36037	81948.8	65668.8
49.058	50809.7	48049.1	57840.6	50707.4	44768.2	53786.2	46502.7	63627.9	25399.4	24669.8	48666.1	36859.7	82890.4	66153.1
49.172	51463.8	48798.6	58562.9	51344.5	45013.6	54439.8	47274.2	63640.2	26043.2	24973.8	49275.6	37500.9	83765.5	67125.6
49.286	52325.2	49673.1	59143.8	51985.6	45616.6	55126	47489.4	64413.8	26156.2	25622.9	49860.3	37969.5	84762.8	67906.8
49.4	53001.2	50352.4	60026.4	52626.3	46115.1	55436	48239	64855.7	26880.1	26130.5	51067.2	38780.3	85811.8	68531.7
49.514	53699.9	51308.7	60637.7	53347.7	46539.5	56476.8	48474.2	65661	27399.1	26476.5	51432.6	39437.6	86736.7	69344.7
49.628	54417.8	52294.4	61425.8	54250	47033.5	56965.2	49150.3	65724.8	27884.1	27020.9	52362.7	40073.6	87587.1	70235.9
49.742	55239.9	52731.9	62019.9	54849.5	47596.2	57429.3	50114.9	66957.1	27840.8	27068.2	53080.5	40702.8	88508.1	71126.3
49.856	55863.2	53435.6	62367.9	55376.4	47876.5	58199.2	50183.4	66853.9	28354.4	27619.6	53773.9	41360.8	89555.3	72020.6
49.97	56617.7	54416.8	63406.7	55892.8	48544.6	58633.6	50826.4	67477.6	28939.6	27929.6	54594.2	41925.6	90644.1	72652.8
50.084	57268.9	55435.5	63589.6	56701.1	49099.5	59595	51184.5	68180.7	29457.2	28570.9	55347.7	42673.5	91530.6	73307.3
50.199	58365.4	56369.9	64622.1	57474.1	49614.4	60060.2	52130	68964.3	29614.1	28997.6	56159.1	43246.3	92666	74430.8
50.313	58741.2	57333.1	65281.7	58300.1	49954	60640.6	52260.2	69516.5	30248.4	29620.4	56428.8	44003.7	93593.2	75064
50.427	59872.5	58270.4	65732.2	58840.4	50332.4	61575.9	53068.6	69950.9	30742.8	30008.7	57323.1	44409	94639.9	75595.7
50.541	60502.1	59181.9	66377.8	59711.8	51047.1	62265.7	53872.3	70575.3	31073.3	30759.5	58454.7	45305.2	95490.1	76755.4
50.655	61436.9	59943.4	67078	60305.7	51780.4	62660	54439.2	71012.9	31833.4	31062.1	58952.8	46115.4	96389.6	77821.6
50.769	61995.5	61170.8	67561.2	61255.3	52008	63359.1	54755.8	71659.6	32114.1	31139.8	59932.8	46674.6	97646.8	78615.7
50.883	62892.9	61858	68251	61913	52763.4	64185.6	55375.7	72223.7	32520.7	32206.1	60538.8	47437.8	98467.1	79433.7
50.997	63541.4	63109.6	68869.8	62327.7	53024.6	64794.1	55817.6	72762.3	33468.1	32624.8	61385.7	47886.6	99763.5	80457.1
51.111	64863.2	63922.6	69282.3	63168.8	53621.1	64909.6	56885.3	73548.5	33771.4	33255.1	62260.3	48987	100668	81576.9
51.225	65344.5	65064.1	69952.3	63981	54460.2	66180.9	57168.3	73850.1	34535.1	33552.7	62904.3	49469	101613	81928
51.339	66148.1	65798.5	70573.8	64660.8	54896.3	66746.2	57936.4	74492.3	34683.1	34296.5	64143.3	50302.4	102719	83380.5
51.453	67069.7	67109.7	71034.7	65414.3	55215	67825.4	58663	75178.1	35572.5	34716	64614	50935.7	103903	83859.8
51.567	68387.9	67850	71531.8	66055.8	55928.8	68141.2	59298.7	75854	35947.6	35124.3	65729.2	51471.3	104781	84900.9
51.681	69179	69012.2	72131.9	67306.5	56240.8	69291	59865.5	76458.2	36674.2	35961.9	66461.6	52346.2	105757	85909.2
51.795	70187.8	70301	72510.8	68115.3	56795.4	69907	60331.4	77053.4	37234	36500.5	67643.9	53108.3	106733	86716
51.909	71274.4	71287	73181.1	68839.8	57287.8	71122.7	61277.3	78098	37913.6	37376.2	68216.7	53930.7	107784	87862.6
52.024	72060.2	72250.7	73875.6	69768.1	57908.6	71163.1	62032.7	78368.3	38233.8	37559.4	69440.4	54623.9	108610	88698.4
52.138	72873.9	73464.2	73885.6	70479.7	58438.4	72369.4	62822.2	78994.3	39247.5	38020.5	70305.5	55794.4	109752	89942.4
52.252	73767.2	74513.5	74404	71534.5	58675.6	72733.2	63313	79919.6	39574	39053.4	71003.6	56561.9	110899	90695.3
52.366	74659.9	75561.5	74725.4	72229.3	59528.5	73302.9	64329.8	80784.5	40411.1	39352.7	71821.5	57110.8	111693	91885.7
52.48	75835	76536.3	75549.1	72863.5	60172	74096.3	64941.8	80996.6	40959.2	40022.2	72862.4	57979.1	112683	92272.8
52.594	76439.1	77848.1	75712.3	73890	60723.2	74733.6	65848.1	81671.2	41755.3	40801.5	73765.5	58717.3	113666	93473.4
52.708	77642.6	78920	76214.3	74751.3	61096.3	75771.2	66636.1	82551.2	42030.8	41281.3	74585.2	59721.1	114706	94684.1
52.822	78450.4	79660.3	76765.5	75765.6	61638.4	76496.6	67454.7	83459.4	42780.8	42098	75465.9	60290.3	115572	95808
52.936	79739.2	81233.6	76859.7	76274.6	62316.2	77153.1	68147.8	83978.6	43554.7	42422.7	76409.6	61298.8	116273	96670.9
53.05	80062.2	82415.1	77194.1	77176.6	62706.6	77910.3	69006	84514.1	44374.4	43337.4	77306.3	62017.6	117319	97437.9
53.164	81401.5	83269.6	77722.4	78180.1	63041.4	78430.4	69622.3	85412.5	44751.8	43956	77813.6	62885	118134	98630.6
53.278	82232	84169.4	78038.1	79060	63615.1	79453.6	70642.4	85974.4	45774.3	44558.5	78744.1	63832.4	118923	99453.7
53.392	83155.9	85384.3	78264.7	79847.6	64157.4	80469.7	71693.2	86876.8	46227.3	45066.2	79378.5	64443.1	119871	100151
53.506	84535.5	86600.9	78812.4	81045.2	64735.5	81126.9	72416.9	87371.1	47199.3	46314.9	80363.1	65661	120484	101323
53.62	85213.4	87820.7	78817.7	81728.6	65380.8	82154	72849.1	87897.6	47754.5	46607.8	81544.5	66229	121335	102173
53.734	85994.2	88931	79105.5	82583.4	65910.5	83117.4	74141.4	88936.7	48549.1	47314.6	82125.8	67215.3	122282	103554
53.849	86804.8	89986.8	79434.9	83448.7	66304.9	83361.4	74720.1	89022.3	48923.5	48135.5	83258.3	68233.6	123162	104643
53.963	88148.1	91161.9	79813.8	84380.5	66915.4	84345	75489.3	89746.7	49861.2	48694.2	83931	69203.8	123749	105362
54.077	89037.1	92147.8	79962.7	85633.8	67491.7	85174.9	76380.5	90595.7	50403.1	49563.9	84481.7	69949.9	124472	106264
54.191	89785.1	93092.4	79996.9	86455	67801.8	85886.9	77084	91285.3	51400.3	49983.5	85501.9	70843.2	125107	106873
54.305	90701.4	94596.9	80223.2	87090	68185.6	86509.4	77996.2	92160	51959.9	50749.4	86062.8	71703.9	125522	107978
54.419	91442.5	95278.2	80439.9	88043	68550.7	86864.9	78606.7	92733.2	52473.4	51287.2	86975.1	72596	126137	108684
54.533	91988.1	96491.4	80473.1	89160.5	69169.9	87883.7	79696.5	93189	52986.6	52038.3	87462.9	73511.3	126690	109514
54.647	93061.6	97394.1	80785	89991.7	69368.6	88868.5	80318.9	93982.7	53796.1	52603.4	88062.7	74333	127269	110440
54.761	93845.3	98629.3	80500.5	90720.5	69990	89586.6	81592.6	93991.6	54200.4	53189.6	89084.8	75245	127563	111200
54.875	94709.6	99390.9	80722.6	91561.6	70015.6	89983.2	82037.4	94752.8	54995	53800.8	89697.2	76043.3	128154	111984
54.989	95490.4	100508	80809	92245	70487	90837.9	83135.1	95258.1	55735	54328	90204.2	76660.8	128468	112867
55.103	96339.7	101207	81006.3	93329.2	71058.7	91196.3	83722.2	95615.9	56480.6	54976.2	91040.5	77648.6	128814	113701
55.217	97052.6	102048	80908.4	93914	71435.7	91986.6	84485.6	96274.2	57068.6	55617.7	91431.7	78625.4	129175	114388
55.331	97656.5	103096	80931.9	94624.7	71811.5	93061.1	85379.8	96538	57665	56138.8	91829.8	79434.6	129345	114964
55.445	98095.8	104410	80881	95366.5	72110.9	93789.4	85959	97432.1	58199.5	56725.1	92417	80252	129842	115605
55.559	98622.3	105307	80686.3	96451.9	72346.6	94068.5	87080.9	97333.1	58621.2	57093	93162	80824.2	129888	116290
55.674	99139	106015	80843.7	96880.2	72939.7	94362.4	87420.4	98209.6	59363.1	57771.5	93513.8	81833.9	130072	116706
55.788	99745	107012	80476	97783.2	73179.8	95263.4	88320.9	97989.2	59733.1	58067.9	94058.4	82494	130263	117381
55.902	100341	107946	80642	98583.1	73400.4	95780.1	88985.9	98391	60308.6	58847.1	94407.8	83403.8	129941	117762
56.016	100453	108575	80212.5	99191.4	73750.7	96288	89645.6	98730.5	60727.2	58928.5	95088.6	84172.8	130076	118376
56.13	101394	109535	80256.4	100244	73939.3	96799.6	90412.4	98992.9	61474.2	59483	95398.6	85015.4	130137	118974
56.244	101418	110153	80086.7	100678	73988.2	97562.1	91165	99118.4	61841.3	59844.7	95646.9	85325.3	130249	119306
56.358	102100	110749	79935.7	100985	74721.1	98156.8	91386.3	99377.5	62554.2	60238.3	95739.1	86361.9	129876	119417
56.472	102574	111719	79544.8	101904	74406.4	98670.4	92229.5	99889.5	62934	60783.7	96126.3	86646.2	129814	120472
56.586	102415	112277	79461.4	102058	74640.1	99182.2	92893.1	100191	63477.1	61167.3	96154.3	87468.9	129816	120450
56.7	102511	113303	79220.5	102676	74765.1	99814.9	93131.3	99888.3	64054.7	61812	96525.6	88160.2	129433	120348
56.814	103054	113338	79042.4	103357	75172.8	100052	94046.1	99972.7	64176.6	61761.5	96862.2	88670.8	129232	120952
56.928	103098	114341	78439.2	103686	75147.5	100213	94425.1	100384	64909.2	61951.7	96895.2	89304.8	128819	121193
57.042	103351	114996	78342.2	103968	75445.4	100845	94591.9	100436	64882.1	62174	96854.6	89727.5	128687	121206
57.156	103191	115337	77938.7	104359	75427.2	100814	95259.6	100133	65234.6	62708.9	97157.5	90249.3	128307	121265
57.27	103606	115658	77898	104795	75532.6	101606	95603.8	100327	65562	62372	97079.3	90664.9	127916	121501
57.384	103882	116609	77417.3	105280	75320.1	101807	95812	100308	65963.9	62490.2	97128	91189.4	127177	120942
57.498	103638	116664	76977.7	105408	75391.2	102208	96227.8	100125	66166.3	62592.7	97099.5	91684.7	127040	121448
57.613	103555	116995	76655	105787	75530.8	102334	96649.9	100478	66616.7	63003.7	96988.4	91965.1	126579	121538
57.727	103814	117277	76556.5	106149	75706.3	102781	96647	101001	66626.4	62814.3	96942.3	92466.8	126063	121084
57.841	103309	117564	75926.8	106217	75742.2	102482	96993.3	100303	66815.1	62939.5	96856.4	92615.5	125226	121007
57.955	103740	118097	75524.8	106751	75702.4	103217	97033.6	100166	67073.3	62733.2	96676.4	93074.5	124777	120891
58.069	103532	118317	75041.5	106794	75795.7	103244	97433.5	99863.4	67225.8	62936.3	96872.9	93079.8	124248	120411
58.183	102949	118366	74573.7	106999	75621.8	103302	97572.2	99923	67586.2	63209.6	96550.5	93319.9	123434	120409
58.297	102791	118870	74217.7	106866	75747.4	103172	97602.9	99598	67292.5	62899.1	96479.6	93216	123095	120004
58.411	103118	118791	73953.5	106768	75445	103574	97448.9	99245.2	67701.2	62959.3	96254.9	93448.4	122172	119817
58.525	103247	118963	73135.4	107166	75566.7	104201	97862.6	99660.2	68082.2	62932.7	95948.9	93639.7	121787	119524
58.639	102639	118808	72921	107059	75384.9	104015	97871.8	99332.4	67938.6	62534.5	95543.5	93962.1	120992	119377
58.753	102475	119101	72344.4	107081	75408.8	103741	97861.7	99036.6	67810.5	62521.1	95288	93731.2	120292	119024
58.867	102169	118946	71888.1	107209	75027.2	103882	97753.9	98582.9	68138.3	62373	94762	94143	119364	118563
58.981	102523	119118	71577.2	107153	74924.6	104032	97604.2	98043.7	67949.2	62568.7	94316.2	93858.9	118744	117921
59.095	101769	118960	70817.7	107029	74742.2	104143	97516.6	98339	67994.6	62105.2	94492.9	94099.7	117867	117540
59.209	101535	118927	70795.2	107158	74943.1	103892	97349.1	97618.8	68158.8	61751.9	93870.6	94284.3	117168	116909
59.323	101519	119070	69917.5	106828	74435.8	104262	97304.1	97330.5	67978.1	61868.6	93678.6	94078.9	116387	116441
59.438	101176	118778	69625.6	106720	74316.3	103835	97221.3	97014.7	68011.9	61301.8	93136.8	93950.6	115653	116095
59.552	101119	118793	69125.6	106366	74114.8	103941	96812.4	96879.5	68181.4	61059.9	92594.6	93536.4	114702	115375
59.666	100799	118351	68379.1	106423	74131.5	103895	96612.4	95924.4	67822.9	60859.3	92422.2	93596.4	114032	114958
59.78	100259	118046	67998.4	106079	73712.4	103725	96595.7	95759.2	67917.2	60475.7	91872.1	93318.5	113195	114014
59.894	100438	117488	67626.1	106194	73731.7	103443	96395.7	95769.1	67952.1	60252.5	91470.7	93324.6	112147	113521
60.008	99491.7	117458	67127.9	105721	73568.6	103533	95719.5	95078.3	67927.3	60084.9	90824.3	93232.8	111162	112649
60.122	99627.4	116943	66572.2	105889	73198.7	102930	95292.2	95043.2	67945.8	59839.7	90472.6	93047.5	110705	112244
60.236	99169.3	116833	66181.8	105504	73238.2	102964	95096.8	94283.2	67552.6	59299.1	89911.4	92812.3	109734	111318
60.35	99235.6	116533	65577.6	105360	72856.5	102749	94972.2	93538.9	67225.6	59149.5	89583.7	92507.5	108828	111196
60.464	98895.8	115713	65075.2	105245	72661.7	102802	94538.6	93306.1	67548.5	58699.6	89089.6	92460.1	107930	110495
60.578	98791	115691	64586.7	104792	72369	102395	93993.9	92975.3	67193	58493.2	88478.7	92173	107143	109581
60.692	98475.9	115121	64123.4	104380	72069.1	102040	93948.3	92586.8	66855.5	58161	87544.8	92157.9	106290	109000
60.806	98458.9	114719	63532.8	104209	71807.5	101793	93161.5	91858.8	66739.8	57917.8	86972.4	91628.7	105294	108001
60.92	98028	114360	63132.1	104131	71296.2	101512	93065.9	91693	66727.4	57510.2	86791.8	91317.7	104470	107062
61.034	97719	113685	62395.1	104011	71336.3	101308	92541.8	91202.6	66394.1	57274.9	86135.7	91159.1	103630	106441
61.148	97491.9	113094	62261.3	103584	71007.9	101030	92200.3	90803	66445.3	57035.5	85497.8	91030	102790	105837
61.263	97023.3	112352	61553.6	103297	70774.5	100971	91466.4	90006.9	66080.8	56509.7	84975.1	90669.2	102126	105017
61.377	97047.5	111824	61184.5	103112	70487.9	100456	91388.4	89396.8	65747.5	56307.6	84548.5	90454.6	101279	104358
61.491	96798.1	111470	60709	102572	70356.3	100367	90367.7	89189	66016.2	55721.1	84203.8	89989	100362	103136
61.605	96751.7	110876	60506.8	102630	69971.4	99734.9	90218.4	88645.6	65595.7	55446.7	83202.1	89410.2	99419.6	102422
61.719	95997	110093	59765.3	101760	69403.8	99338.8	89656.5	87978.5	65578.7	55190.7	82774.9	88892.2	98539.3	101724
61.833	95862.8	109729	59342.4	101676	69322.9	99167.9	89145.9	87176.5	65496.3	55006.9	82673	88828.2	97690.7	101396
61.947	95893.2	108983	58788.3	101176	68991.3	98921.3	88695.9	86672.9	65160.8	54563.1	81461.2	88092.1	97035.2	99790
62.061	95457.1	108259	58501	100806	68849.4	98222.4	88027.4	86291.5	64967.9	54005.6	80817.4	87784.5	96267.3	99372
62.175	95030.7	107455	58157.1	100707	68571.9	98109.1	87575.2	86147.8	64810.3	54086.4	80237.9	87068.1	95518.1	98767
62.289	94707.9	107071	57497.6	99939.4	67930.7	97812.1	87049.2	85486.7	64546.6	53363.9	79803.4	86788.9	94685.8	98083.5
62.403	94672.6	106081	57082.3	99718.3	67899.2	97175.8	86463.3	84808.4	64260.6	53052.5	79304.4	86017.7	93602.6	96829.5
62.517	94245.4	105548	56806	99329.6	67612.9	96365.7	86179.3	83981.1	64592	53023.2	78763.9	85693.1	92955.5	96693.1
62.631	93734.7	104798	56464.2	98791.3	66925.7	96625.9	85522.3	83361.1	64303.9	52764.6	78191.1	85040.9	92271.9	95674.6
62.745	93616.6	103844	55854.7	98509.8	67007.1	96150.6	84688.5	82933.6	64244.6	52315.7	77714.5	84533.9	91447.3	95302.2
62.859	93240.5	103554	55430.6	98017.9	66866.9	95641	84679.6	82584.9	64021.7	52026.2	76896.8	83961.7	90553.6	94392.9
62.973	92872.7	103005	55042.8	97505.7	66332.1	95044.7	83986	82054.7	63915.8	51388.1	76239.1	83598.9	89831.4	93745.2
63.088	92699.8	102231	54723.9	97345.8	66341.1	94275	83237	81582.6	63778.9	51159.6	75796.5	82809.9	88981.8	92881.5
63.202	92382.2	101581	54709.8	97106.2	65747.1	94130.3	83019	80840.2	63347.3	50880.8	75507	82471.8	88235.6	92330.2
63.316	92208.1	100850	53975.1	96255.1	65621.4	93395.8	82369.5	80615.4	63304	50437.6	74821.9	81713.9	87474.9	91275.6
63.43	91800.3	100104	53576.7	96304.1	65073.1	93330	82064.1	80057.6	63071.5	50107.6	74252.7	81091.8	86896.7	90577.6
63.544	91020.4	99763.2	53364	95763.1	64925.7	93284.5	81372.8	79347.2	63138.1	50070.4	73576.5	80761.1	86281.7	89822.4
63.658	90713.9	98793.2	52852	95139.1	64718.1	92293	81041.2	78684.2	63135.6	49768.9	73078.3	79728.4	85326.8	89386.7
63.772	90189.9	98150.5	52834.6	95089.3	64431.8	92435.5	80342.7	78314.7	62868.1	49324	72555.1	78993.1	84740.5	88952.3
63.886	90226.1	97413.4	52563.2	94535.4	64086.1	91778.8	79886.5	77944.7	62367.6	49130	71807.6	78358.8	84228.5	87877.3
64	90147.1	96992.7	52126	94051.9	63802.5	91321	79410.6	77843.8	62535	48855.8	71662.3	77297.3	83439.5	87377.8
64.114	89511.8	96294.9	51579.2	93797.2	63483.6	90473.7	79181.8	77218.1	62181.9	48179.3	71031.3	76603.9	82700.8	86728.1
64.228	88951	95288.3	51619.7	93213.6	63247.7	90379.8	78387	76494.7	62268.7	47745.3	70351.8	75628.7	82055.1	86169.7
64.342	88653.6	94802.7	51245.5	93348.9	63092.1	90246.6	78008	76141	62019.4	47802.2	69876.4	75217.7	81488.2	85440.9
64.456	87906.6	93952.5	51022.3	92663.7	62948.9	89228.8	77928	75608.2	61909.2	47261.8	69370	74698.8	80908.4	84977.6
64.57	87811	93639.6	50856.7	92037.8	62395.4	89222.1	76754.7	75264.8	61627.2	47008.6	68929.7	74232.8	80131.1	84273.5
64.684	87420.6	92477.1	50507.3	91914.1	62171	88597	76464.4	74609.8	61414	46721.7	68440.5	73590.7	79754.6	83597.8
64.798	86791.2	92192.1	50132.7	91453.2	61909.9	88092.2	76206.3	74067	61283.7	46278.5	68234.4	73207.4	79037.2	82868.8
64.913	86393.6	91704.2	49697.8	90843.8	61778.2	87951.6	75537.8	73374.4	61062.1	46052.5	67471.1	72826.3	78378.7	82623.7
65.027	86215.5	90565.9	49720.4	90631.1	61660.9	87664	75173.7	73173.9	60942.6	45460.9	66853.6	72188.3	77936.1	81723.8
65.141	85781.8	90129.9	49526.7	90267.1	61035.7	86787.7	74637.1	72593.5	60816.4	45518	66643.6	71712.6	77204.6	81419.6
65.255	84977.1	89438.4	49201.6	90199.9	61010.6	86492.9	74365.1	71905.7	60509.3	44971	66413.5	71492.4	76845.6	81097.6
65.369	84557.2	89142	48908.7	89815.4	60466.1	85984.7	73626.2	71976	60240.2	44666.4	65728.9	70827.8	76259.5	80286.9
65.483	84190.5	88406.3	48734.4	89221.6	60374.7	85468.4	73076.8	71640.5	59964.4	44385.5	65193.8	70403.1	75745.4	79676.9
65.597	83986.7	87780.1	48559.5	89137.1	59970.1	85377.2	72854.5	70989	59748.4	43978.2	64787	70079.6	75226.8	79271.7
65.711	83538.4	86866.6	48085.3	88520	59743.4	85149.1	72354.3	70560.8	59783.1	44112.7	64507.9	69502.3	74686.1	78681.2
65.825	83025.1	86642.4	48132.5	88435	59556.8	84348.9	71993.5	69909.9	59528.1	43429.1	63978.3	69166.9	74256.6	78087.7
65.939	82772.2	85904	47826.2	87866.3	58981.6	84000.9	71164.1	69883.8	59476.7	43195.7	63585.3	68861.1	73687.1	77820.4
66.053	82045.6	85378.3	47707.4	87532.2	59134.3	84048.5	71014.2	69380.7	59012.9	43022	63050.4	68237.6	73122.4	77206.1
66.167	81898.1	84724.7	47363.4	87286	58881.2	83147.6	70633.3	69186.6	58904.9	42648.4	62529.4	68067.6	72383.7	76898.4
66.281	81341.9	84197.3	47170.7	86991.4	58663.5	83425.9	70184.4	68556.2	58832.9	42543.7	62095.7	67832.6	72164.6	76333.6
66.395	80810.5	83683.7	47058.8	86681	58201.9	82663.7	69544.7	68030.9	58436.5	42211.2	62103.1	67351.2	71872.1	75532.7
66.509	80589.3	83207.4	46572.2	86451.5	57998.6	82559.4	69563	67310.1	58256.4	41885.8	61738.8	66825.4	71303	75431.3
66.623	80155.9	82705.9	46661.2	86281.8	57792.9	82142.7	69014.1	67285.2	57882	41701.9	61403.8	66607.5	70552.9	75009.7
66.738	79593.8	82105.1	46418.9	85662.1	57789.2	82026.8	68603.4	67092.2	57795.4	41298.5	61103.8	66164.4	70471	74785.5
66.852	79237.4	81304.7	46182.4	85223.9	57713.5	81233.5	68334	66959.5	57551.8	41265.2	60546.7	65803.3	69817	74067.8
66.966	78689.7	81077.7	45840.8	85221.6	57487.2	81336.6	67882.1	66267.4	57312	40816.7	60086.5	65328.5	69506.1	73955
67.08	78345.3	80075.7	46094.3	84927.5	57224.4	81017.2	67689.9	66102.9	56941.2	40375.7	59930.4	64983.9	69150.5	73586.4
67.194	77679.8	80206.7	45559.3	84639.5	56873.7	80590.3	67006.2	65341.2	56872.5	40011.5	59623.5	64728.3	68770.7	72901.3
67.308	77337.2	79472.1	45474.9	84368	56766.8	79760.6	66679.6	65341.1	56955.6	39886	59447.2	64428.8	68248.5	72601.6
67.422	76847.5	78997.8	45313.1	83799.2	56687.3	79980.8	66269.1	65130.5	56596.9	39606	59026.3	64135	67789.3	72068.6
67.536	76658.2	78580.2	45133.6	83719.6	56342.6	79461.5	65934	64908.4	56370.1	39470.9	58995.6	63557	67555	71789
67.65	76286.1	78272.7	44864.8	83454	56205.8	79011.7	65587	64398.9	56241.1	39382.2	58594.2	63263.9	67348.6	71489.3
67.764	75595.7	77410.5	44883.3	82835.3	56112.1	78944.5	65034.9	64096.5	55846	38710.3	58197.4	62946.9	66896.3	71180.3
67.878	75113.4	77038.7	44380.2	82865.5	55683.6	78697.8	65015.2	63817	55773.2	38720.4	57913.8	62559.1	66407	70908.9
67.992	74668.1	76850.7	44468.8	82552.6	55644.7	78199	64635.2	63185.7	55618.8	38492.5	57635.6	62308.3	66000.2	70416
68.106	74465.1	75989.3	44411.5	82327.8	55398.4	78227.1	64303.1	63238.5	55209.2	38158.1	57493.8	61978.4	65863.4	70128.3
68.22	74377	75650.1	43946.4	81797.3	55176.9	77803.7	63711.6	63179.3	55231.7	38059.2	57002.4	61650.6	65442.4	69728.7
68.334	73544.1	75044.6	43834.1	81306.4	55138.7	77568.8	63783.4	62577.4	55029.2	37643.3	56824.3	61503	65085.3	69520.6
68.448	73213.1	75011.2	43655.1	81397.1	55136	77521.1	63265	62330.4	54788.1	37578	56296.1	61203.4	64685.1	68960.8
68.563	72822.2	74348.3	43296.6	80972.7	54749.3	77044.7	62881.2	61767.7	54522.7	37065.9	56403.5	60664.3	64498	68844.9
68.677	72641.1	73987.5	43178.5	80763.7	54468.4	77072.1	62224.7	62017.8	54207.1	37259.5	55893.7	60376.5	63990.1	68185
68.791	72345.1	73639.3	42895.7	80424.2	54257.2	76453.5	62066.6	61513	54244.5	36815.9	55783.7	60032.9	63685.4	67915.1
68.905	71678.6	73122	42549	80091.6	54396.7	76162.2	61764.8	61349.9	54155	36740.9	55531.8	59887.4	63311.5	67647.7
69.019	71281.2	72432.2	42649	79578.8	53989.3	75943.5	61327.5	60702	53645.8	36461	54935.4	59465.6	62832.8	67666.6
69.133	70947.4	72418.3	42357.3	79454.5	53834.8	76188.3	61141.2	60668.4	53659.2	36324.8	55290.1	59228.4	62840.7	67543.5
69.247	70270.6	71723.9	42265.2	79418.1	53272.2	75646.4	60959.8	60538.6	53441.2	35990.6	54599.1	58882.8	62431	66851.7
69.361	70193.8	71459.1	41975.8	78702.1	53796	75478.5	60550	60361.7	53304.4	35748	54611.1	58710.6	62204.9	66438.6
69.475	69655.4	71232.9	41634.1	78390.5	53370.7	75006.4	60342.8	59800.3	52981.1	35404.1	54429	58109.3	61699.3	66207.2
69.589	69583.9	70805.8	41511.6	78263.9	53086.5	75197	59642.7	59442.6	52946.3	35482.6	53891.8	57923	61425.9	66202.7
69.703	69148.6	70358.2	41730.6	77621.6	52772.5	74759	59685	59393.2	52976.2	35151	53915.8	57748	61229	65525.6
69.817	68685.4	70005.7	41358.8	77079.9	52654.3	74985.9	59193.6	59370.6	52627.1	35050	53456.3	57505.7	60817.6	65093
69.931	67971.2	69633.3	41318.8	76861.2	52469.6	74369	58924.9	58658.8	52753.4	34728.3	53609.6	57102.8	60661.3	65000.7
70.045	67682.6	69410.9	40857.8	76700.2	52538.5	73988.3	58718.9	58408.5	52383.7	34703.4	53209.7	56924.3	60145.2	64729.8
70.159	67517.1	68881.6	40804.6	76405.4	52259.8	73754.3	58430	58596.6	51977.6	34363.9	52794.3	56663.6	60080.9	64722.3
70.273	67089.3	68764.2	40637.9	76202.3	51973	73733.3	58010.4	58085.4	52042.3	34098.5	52708.7	56277.4	59736.9	64379.9
70.388	66793	68499.2	40378.5	75480.1	51849	73673.1	57534	57794.7	51927.3	33629.9	52514.5	56060.3	59493.3	63960.8
70.502	66377.9	67970	40167	75533.2	51492.4	73262.4	57527.1	57520.5	51481.4	33722.2	52279	55732.5	59180.9	63334.1
70.616	66057.6	67945.5	39746.6	75144.9	51317.1	73332.4	57124.7	57450.3	51459.3	33632.4	51916.6	55423.5	58840.9	63034.7
70.73	65544.3	67271.2	39872.2	74995.8	51394.7	72837.3	56859.3	56858.2	51631.6	33379.7	51909.7	55345.8	58561.7	63071.1
70.844	65603.4	66901.8	39469.7	74576.6	51186.9	72596.7	56730	57135.7	50998.3	32831.8	51517.8	55210.6	58188.3	62736.8
70.958	65063.9	66515.8	39311.3	74037.8	50932.4	72728.6	56287.1	56726.4	51078.7	33004.1	51027.6	54686.6	58118.6	62254.1
71.072	64584.2	66399.3	39131.8	74091.2	50751.2	72511.8	56154.9	56504.9	51229.9	32925.5	50974.4	54696.7	57879.7	62235.7
71.186	64233.1	66047.2	38991.3	73740	50749.7	72613.5	55802.6	56283.4	50999.5	32332.4	50880.1	54229.2	57573.7	62082.7
71.3	64082.2	65978.4	38640.6	73292	50442.3	72119	55704.1	56004.6	50908	32601.3	50312.6	54248.2	57125.7	61792.8
71.414	63515.9	65369	38679	73267.5	50138.3	71721.7	55472.1	55609.8	50791.1	32322.6	50487.2	53728.9	57038.7	61198
71.528	63182	65023.5	38515.8	72868.8	50192.7	71330.8	55160.1	55301.7	50738.3	32180.7	50318.6	53419.2	56666.9	61185.2
71.642	62842.4	64562.6	38196.6	72495.1	50012.8	71244.7	55056	55488.8	50292.7	32109.8	50033.1	53188.3	56211.2	60840.4
71.756	62397.1	64456.5	38148.8	72187.2	49877.8	71461	54499.9	54809.8	50388.5	31718.3	49813.9	53029.7	56256.1	60686.9
71.87	62193.1	64113.2	37996.9	71879.3	49551.8	71102.5	54184.2	54468.5	50158.7	31684.1	49358.4	52690.3	56023.6	60048.3
71.984	62155.2	63823.7	37996.3	71556.7	49437.2	70608.1	54103.8	54539.3	50113.4	31721.2	49376.4	52829.9	55667.6	59999.6
72.098	61463.9	63374.8	37369.9	71341.8	49114.8	70421.9	53840.6	54548.3	49670.8	31200.2	49328.1	52413	55264.1	59582
72.213	60957.4	63241.3	37488.3	70848	49097	70460.8	53431.4	53927	49876.9	31085.4	48958.5	52106.3	55028.6	59224.8
72.327	60505.6	62957.3	37250.4	70575.8	48705.7	69984.6	53403.3	53996.1	49844.9	30933.7	48744.5	52225.6	54741.2	59299.5
72.441	60791.1	62829.5	36935.9	70318.3	48840.5	70052	53000	53384.4	49572.6	30695.3	48578.5	51544.1	54646.3	58674.1
72.555	60136.3	62425.2	36700.8	69768.8	48804.3	69516.5	52549.1	53179.4	49603.9	30605.7	48442.1	51277.8	54355.1	58508.7
72.669	60012.4	61701.6	36733.9	69575.9	48567.7	69752.9	52417	53007.5	49368.1	30207.1	47828.8	51073.2	54234.6	58400.3
72.783	59793.8	61903.7	36692.1	69489.8	48333.3	69458.1	52281.7	52824.1	49521	30317.5	47967.8	50903	53843.6	58358.8
72.897	59475.3	61507.6	36493	68878.4	48024	69314.5	52304.1	52243.1	49516.1	30234.3	47593.4	50544.9	53717.3	57931.1
73.011	59353.1	61378	36333.5	68770.4	48023.3	69183.8	51942.3	52577.5	49210.9	29917.8	47413.8	50530.7	53498.3	57591
73.125	58554.5	60920.3	36104	68463.7	47782.8	68852	51617.5	52227.8	48818.2	29580.2	47055.9	50300.4	53079.3	57159.1
73.239	58231.7	60896.4	35786	68206.2	47623.4	68456	51218.9	51832.1	49011.1	29609.1	47131.6	49869.6	53047.9	57032.1
73.353	58129.3	60286.5	36019.3	67899.6	47639.7	67997.7	51184.8	51587.9	48954.1	29415.9	46795.7	49782.5	52506.5	56504.7
73.467	57742.4	60036.6	35493.7	67624.4	47545.4	68262	50938.1	51229.3	48888.4	29481.1	46417.6	49566.9	52380.2	56441
73.581	57823.7	59678.8	35464.8	67500.8	47331.2	68336.2	50881.2	51071.4	48352.1	29180.8	46479.8	49520.6	52286.8	56492.1
73.695	57285.1	59461.2	35200.5	67204	47166.3	67832.6	50515.6	51034.1	48416.5	29125.4	46119.2	49258.6	51954.3	56032.6
73.809	56788.4	59145.3	35173	66772.6	46982.8	67815	50089.3	50264.1	48475.3	29155.8	46045.4	48891.2	51795.2	55476.2
73.923	56544.3	59146.1	35107.3	66770.6	46835.6	67240.5	50385	50570.3	48338.9	28465.2	45633.2	48677.7	51378.7	55465.8
74.038	56153	59024.8	34793	66174.4	46531.6	67335.3	49985.1	50268.6	48497.1	28565.5	45604.8	48592.4	51052.8	55393.9
74.152	55948	58432.1	34820.5	65866.9	46310	66923.7	49589.6	50431.1	48197.4	28403.4	45240.8	48332.3	51051.3	54903.8
74.266	55790.9	58521.5	34269.3	65970.1	46457.1	67153.4	49609.2	49866.8	48215.4	28345.6	45389.2	48506.4	50731.1	54822.1
74.38	55551.4	58337.6	34522.5	65679.4	46447.5	67144.7	48907.7	49607.8	48218.2	28174.4	45192.4	48116.7	50507.8	54560.1
74.494	55243.9	57851.2	34130.1	65206.5	45945.9	66756.5	49121.5	49218.5	47792.2	28048.5	44799.8	47857	50176.2	54395
74.608	54692.4	57526.6	34215.2	65009.5	45998.6	66463.6	48809.2	49112.2	47914.5	27871.5	45002.7	47502.3	50058.6	53947.6
74.722	54416.1	57475.8	34069.8	64951.6	45741.9	66299.6	48611.1	49132	47618.3	28038.8	44556.1	47343.6	50006.4	53474.8
74.836	54249.7	57144.9	33886.4	64572	45814.4	66413.6	48582.1	48781.4	47366.9	27522	44325.4	47319	49604.1	53415.8
74.95	53761	57089.5	33745.5	64000.3	45488	65927.6	48382.9	48502.5	47228.9	27599.3	43969.8	47105	49524.4	53219.2
75.064	53596.3	56426	33621.1	64025.1	45474.6	65824	48238.2	48202.8	47149.7	27301.7	43957.7	46970.2	49259.6	53122.3
75.178	53180.6	56451.7	33408.3	63766.6	45267.9	65591.3	47965.7	48151.8	47196.4	27236.1	43884	46970.5	49046.5	52851.1
75.292	52966.6	56315.2	33177.5	63213.8	45174.7	65544.1	47644.5	47801.4	47127.4	27067	43575.8	46598.1	48640.1	52303.7
75.406	52659.6	56038.7	33036.7	62934	45005.6	65176.6	47549.5	47916	47163.1	26760.6	43422.8	46547.4	48592.5	52157.5
75.52	52444.4	55736.7	33132.6	62646.4	44618.2	65197.6	47370.6	47547.3	46913.6	26748.1	43364	46245.2	48351.3	52023.6
75.634	51770.8	55539.3	32731.3	62487.6	44892.2	64945	47261.2	47195.6	46459.9	26482.2	43146.3	46130.4	47965.6	52224.3
75.748	51611.6	55012.3	32597.5	62247.5	44458.7	65224.2	46958.2	46904.7	46601.6	26307.5	42919.5	45877.5	47740.6	51778.6
75.863	51307.3	54986.3	32695.5	62004.9	44480.8	64344.9	46598.2	46832.4	46660.9	26301.9	42839.8	45634.4	47576.7	51106.7
75.977	51208.6	54880.1	32448.9	61753.2	44396	64487.9	46676.2	46802.9	46005.7	26328.6	42454.5	45552.1	47417.6	51154.5
76.091	50520.3	54582.9	32278.4	61491.6	44164.9	64185.9	46265.6	46513.9	46153	25987.6	42539.9	45445	47248.3	50855.1
76.205	50687.8	54311.6	31904.3	61098.5	44153.6	63605.1	46277.9	46028.9	46196.9	25926.2	42049.4	45345.8	46840	50933.1
76.319	50327.1	54033.2	31889.7	60933.3	43701.2	63752.5	45903.7	46083.8	45971.3	25741.8	42330.6	45079	46714.2	50298.4
76.433	49897.3	54092.5	31982.5	60575.6	43839.8	63579.8	45798.3	45820.6	45915.1	25617.1	41780.8	44921.7	46508.3	50293.2
76.547	49685.5	53789.6	31831.3	60149.5	43797	63425.6	45748.1	45979.1	46033.1	25723.8	41629.6	44821.6	46186.2	50099.6
76.661	49391.7	53336.1	31543.6	60112.3	43429.1	63272.4	45527.9	45720.2	45818.7	25175.8	41726.1	44823.2	46177.6	49550.8
76.775	48592.1	53280.7	31503.9	59754.5	43363.5	62922.1	45546.8	45388.3	45536.5	25500.1	41326.4	44559.9	45978.8	49388.4
76.889	48727.3	52859.7	31471.4	59448.2	43152.6	62994.6	45122.9	44695.4	45531.9	25092	41448.9	44266.9	45656.5	49225.1
77.003	48414.4	52826.5	31124.2	59127.5	43048.1	62787.4	44696	44983.8	45426	25237.7	40944.5	44519.1	45432.4	49612.2
77.117	47766.2	52915.9	30686.7	59059.6	42937.6	62505.5	44817.5	44739.6	45374	25054.9	40909.6	44275.5	45252.3	49111.6
77.231	47769.1	52576.6	30724.7	58422.1	42959.2	62282.4	44551.9	44457.4	45152.6	24879	40823.3	44188.4	45147.6	48450.9
77.345	47282.1	52253.9	30695.5	58514.9	42896.5	62104	44574.6	44554.4	44948.7	24672.5	40593.7	43844.4	44762.2	48415.1
77.459	46981.9	52098	30697.9	57935.6	42790.6	61987.7	44148.8	44237.1	44792.6	24399.3	40463.9	43590.1	44571.5	48287.2
77.573	46592.3	51987	30391.9	57950	42410.7	62012.5	44124.3	44176.5	44719.2	24633.2	40427.2	43887.9	44350	47729.1
77.688	46531.8	51400.2	30339.7	57632.9	42276.5	61421.3	44148.2	43871	44635.2	24490.1	40492.5	43427.9	44277.5	47939.8
77.802	46389.1	51591.3	30021.1	57225.7	42192.4	61375.8	43749	43694.4	44455.7	24386.8	39872	43434.1	44008.1	47574.3
77.916	45854.4	51275.5	30000.9	57144.1	41953.2	61525	43771.4	43436.2	44276.7	24055.5	40018.2	43420.1	43791.6	47189
78.03	45589	51012.4	30034.8	56902.2	41678.1	61128.6	43524.3	43214.6	44279.5	23713.6	39761.9	43264.4	43700.8	47261.1
78.144	45377.1	50985.6	29801.8	56552.7	41740.2	61003.9	43374.4	42915.2	44286.3	23798.8	39796.8	43236	43543	46891.8
78.258	45414.1	50290	29721.8	56241.5	41576.1	60887.8	43208	43159.5	43872.2	23911.4	39725.6	42863.6	43215	46714.3
78.372	44723.5	50553.6	29690.3	56145.8	41398.6	60605.7	43106.1	42998.4	43653.5	23540.1	39468.1	42892.1	43023.8	46671
78.486	44368	50414.7	29401.5	55925.6	41309.6	60637	42951.1	42685.4	43577.4	23516.7	39359.3	42642.3	42969.8	46062.7
78.6	44397.2	50107.2	29500.9	55713	41110.5	60384.5	42547.4	42612.3	43499.2	23351.6	39016.1	42362.5	42589.9	45939.9
78.714	44186.7	49996.2	28978.2	55305.4	40999.6	60060.6	42531.5	42070.8	43296.4	23088.6	38816.1	42385.9	42533.5	45857.5
78.828	43797.2	49951.2	29328	55140.7	40963.2	59945.8	42415.4	41994.2	43254.8	22872	38992.5	42376.6	42321.3	45612.5
78.942	43433.3	49510.2	29113.4	54856	40852.8	59509.9	42240.7	42076.8	42859.7	22683.2	38639.2	42034.8	42067.6	45410.9
79.056	43298.8	49165.9	28910.9	54580.1	40625.7	59426.8	42039.3	41400.1	42865.2	22825.2	38557.4	42065.4	41918.2	45475.1
79.17	43003.4	49022.3	28827.6	54392.5	40207.4	59558.3	41980.9	41544.2	42661.8	22877.9	37983.7	41969.7	41804	44737.4
79.284	42833.4	49210.1	28525.9	54049.1	40450.7	59230.4	41914.1	41208.6	42422.1	22500.1	38061.1	41888.5	41577	45013
79.398	42512.5	48605.4	28372.4	53937.3	40189.8	59160.2	41397.7	41174.4	42203.3	22403.3	38087.2	41497.1	41530.4	44483.4
79.513	42161.6	48546.2	28406.1	53694.9	40134.4	58906.9	41301.4	41181.1	42228.3	22243.2	38063.2	41534.8	41338.9	44556.5
79.627	42096.3	48442.7	28317.1	53394.2	39936.2	58640	41393.8	40972.4	42164.4	22135.1	37736.8	41395.1	40930.9	44449.8
79.741	41743.2	48433.6	28114.1	53344.5	39938.2	58488.4	41113.5	41003	41765.4	22106.2	37480.5	41221	40809.5	44160.8
79.855	41631.4	47791.3	28114.2	52978.4	39903.9	58564.6	40936.4	40652	41603.1	21793.9	37458.2	41365.3	40750.6	43859.2
79.969	41603.6	47997.8	28134.5	52702.6	39601	58051.9	40875.4	40513.8	41614.7	21977.6	37446.7	40924.2	40453.1	43462.2
80.083	40992.5	47680.8	27942.2	52344.4	39364.4	58013	40622	40044.1	41463.6	21591.4	36985.9	41120.1	40153.8	43203.2
80.197	41087.7	47576.1	27916.9	52114.6	39383.6	57923.1	40639.2	39999.4	41359.3	21634.2	36926.4	41036.1	40195.2	43421
80.311	40681.8	47209.7	27749.6	52257	39045.6	58006.2	40754.7	39939.8	40897.7	21673.5	37075	40820.6	39960.3	43311.7
80.425	40272.9	47078.6	27499.7	52073.9	38985.9	57246.3	40483	39778.6	41030.2	21430.3	37060.2	40763.2	39724.8	42905.7
80.539	40411.7	47188.7	27558.9	51547	39015.9	57145.9	40082.2	39339.2	40741.1	21342.6	36629.8	40578.2	39557.5	42403.1
80.653	39925.6	47049.2	27287.4	51215.1	38737.8	57281.6	39958.3	39262.3	40516	21386	36786.3	40759.5	39314.8	42360.9
80.767	39899.8	46753.3	27257.9	50967.9	38532.9	56779.5	39810	38844.4	40270.1	21003.1	36443.7	40404.7	39317.1	42309.5
80.881	39607.4	46789.9	27172.6	50895.6	38319.3	56455.2	39656.7	38876.3	40236	21064.7	36448.8	40323.7	38996.2	41914.2
80.995	39209.1	46125.8	27072.6	50654.2	38598.6	56257.3	39636.2	38833.8	39995.7	20910.6	36174.1	40315.9	38985.5	41722.3
81.109	38661.4	46065.7	26943.9	50373.6	38324.2	56335.7	39388	38635.8	39776.1	20511	36031.6	40191.1	38681.8	41846.8
81.223	38699	45767.5	26729.5	50261.6	38026	55964.1	39208.1	38526.9	39550.3	20704	35942.1	40143	38365.2	41669.6
81.338	38575.2	45703.2	26780.7	49804.3	38102.6	55882	38917.7	38444.1	39430	20816	35982.5	40006.9	38373.6	41585.5
81.452	37821.6	45631.1	26528.1	49392	37779.9	55435.3	39176.4	38095	39406.1	20388.5	35676.6	39957.7	37902.5	41225.5
81.566	38324.9	45247.4	26528.5	49324.1	37738.5	55285.6	39051	37929.7	39045.2	20549.9	35489.7	39787	37995.9	40771.1
81.68	37819	45438.7	26514.9	49202.2	37589.9	55055.9	38820.7	37476.6	39117.5	20613.7	35450.4	39445.5	37684.8	40623.1
81.794	37641.1	44873.3	26218.4	48628.3	37349.4	55075.6	38533.9	37689.6	39145.3	20454.1	35500.3	39657.6	37469.1	40409.4
81.908	37117.6	44784	26194.4	48358.5	37253.5	55147.1	38535.8	37645.5	38850.7	19898	35222.1	39376.7	37459.8	40505.8
82.022	37432.9	44516.4	26262.6	48174.7	36943.6	54643.1	38185.9	37319.4	38396.3	20174.6	35178.6	39261.6	37102.1	40532.8
82.136	37054.8	44611.1	25972.5	48327.2	37019.3	54685.5	38208.7	37240	38417.8	19770.5	34977.1	39210.7	37066.2	39950.7
82.25	36663	44168.1	25767.2	47960	36797.7	54336.2	38015.3	36988	38139	19700.6	34995.5	38870	36669.4	39849.2
82.364	36372.3	44187.7	25877.5	47590.7	36755.7	54270.4	37613.5	37000	38040.7	19424.3	34746.8	38986.9	36514.2	39258.3
82.478	36127.8	43980.8	25525.7	47403.5	36538.8	54047.4	37645.6	36464.8	37754.9	19380.8	34517.1	38927.9	36454.7	39404.4
82.592	36140.2	43619.9	25428.6	47502	36319.1	53773.3	37493.4	36287	37674.2	19558.4	34703.5	38809.7	36365.1	39430.6
82.706	36210	43528.3	25292.1	47235.6	36222.3	53411.2	37319.5	36752.9	37402.9	19537.3	34675.9	38463.5	36204.7	38704.9
82.82	35781.6	43439.5	25336.9	47049.8	36430.5	53382.8	37217.3	36344.8	37151.4	19307.9	34351.9	38480.5	35912.7	38542.3
82.934	35442.5	43154.2	25140.3	46627.7	36236.6	52962.3	37013.9	35975.9	36875.8	18988.9	34306	38139	35629.7	38457.8
83.048	35254.1	42809.7	25008.9	46244.3	35936.8	53291.7	37181.6	36041.2	37074	19110.9	34061.9	37949.2	35570.5	38130.8
83.163	34944.2	42659.8	25062.4	45876.8	35801.9	53205.7	36885.8	35767.5	36634.2	18938.8	34355.8	38222.6	35504.8	37948
83.277	34405.7	42802.1	24951.2	45969.5	35768.8	52516.5	36672.1	35679	36721.8	19158.5	33995.4	37983.1	35350.1	37982.8
83.391	34610.2	42768.9	24624.1	45528.7	35733.4	52693.9	36722.2	35560.8	36291.8	18855.7	34035.9	37528	34987.1	37724.2
83.505	34449.9	42631.5	24419.1	45341.2	35426.7	52286.4	36465.8	35391	36124.6	18754.6	33887.2	37435.3	34678.6	37607.1
83.619	33630.6	42209.2	24629.3	45008.5	35469	52263.4	36313.2	34986.9	35677.8	18853.7	33765.3	37349.3	34732.7	37592.2
83.733	33715.1	42137.7	24469.2	44841.7	35130	51892.4	36259.4	34883.3	35786.8	18835.9	33714.1	37445.2	34645.3	37172.5
83.847	33924.3	42302.5	24347.8	44274.6	34832.5	51499.6	36208.3	34750.1	35329.5	18188.7	33705.1	36972.3	34354.5	37167.2
83.961	33305.2	41870.7	24296	44157.5	34608.2	51135.3	35984.7	34750.1	35203.8	18247.6	33530.4	36627.3	33965.1	36913.4
84.075	32958.2	41596.1	24012.6	44166.9	34465.8	51372.8	36125.2	34560.5	35230.2	18524.1	33109.3	36655.6	33897.5	36869.7
84.189	32972.6	41395.9	24000.5	43514.5	34406.8	51477.3	35602.2	34361.4	35016.7	18123.5	32920.1	36508	33856	36230.3
84.303	32622.6	41365.1	23972.7	43414.9	34277.9	50790.5	35679.9	33769.9	35036.7	17967.6	33076.7	36433.6	33505.3	36362.8
84.417	32927	41285.3	23909.4	43271.9	34170.7	50800.8	35238.4	34083.5	34905	17974.5	33064.9	36185.1	33529.7	36017.6
84.531	32701	41043.9	23679.8	43124.9	33942.5	50502.4	35414.6	33846.4	34511.3	17787.4	32944.1	36065.2	33240.2	35868.7
84.645	31972.3	40786.2	23737.8	43026.9	33787.5	50071.1	35357.4	33681.3	34084.6	17697.3	32767.4	35871.8	33241.3	35589.3
84.759	32091.7	40585.6	23502	42264.1	33619.2	50116.5	34983.2	33557.6	34324.4	17574.7	32726.7	35674.6	32811.2	35477.7
84.873	31323	40207.8	23595.2	42342.3	33516.8	49590.5	35103.6	33335.6	33859.4	17728.5	32160.1	35495.1	32661.9	35245.9
84.988	31454	40287.6	23371.6	42173.7	33430.7	49574	34622.5	33434.8	33705.5	17654.6	32008.4	35231.7	32547.7	34881.8
85.102	31327	40043.6	23110.2	41905.8	33056.4	49555	34655.3	33376.3	33608.9	17311.5	32201.5	35221.9	32363.3	34506
85.216	30861.7	39757.9	23137.6	41667.8	33031.3	48977.1	34646	32898.3	33207	17346.2	31885.6	35058.7	32301.7	34764.4
85.33	31009.5	39956.3	23241.6	41606.7	32858.5	49070.7	34416.9	32638.6	33475.7	17299.2	31612.9	34965.5	32202.7	34489.1
85.444	31016.5	39584.6	23067.7	41249.2	32956.4	48774.9	34249.8	32650.5	32842.2	17190.3	31388.6	34658.4	31864.4	34373.3
85.558	30893.9	39267.4	22751.7	41021.5	32587.7	48526.9	34177.2	32283.3	32562.3	16880.9	31471.3	34578.6	31709.5	34321.5
85.672	30363.2	39424.8	22814.4	41001	32572.9	48345.6	34059.6	32380	32539.4	17029.6	31242.3	34498.4	31435.8	33795.3
85.786	30177.6	38832.3	22560.5	40407.3	32531.5	48306.7	34019.6	31788.5	31997.9	16733.4	31068.4	34488.4	31359.7	34173.8
85.9	30058.4	38820.1	22629.6	40538.4	32033.1	47614.7	33912.5	31679.6	31676.7	16861.9	30756.7	34070.9	31186.4	33230.9
86.014	29842.7	38872	22289.8	40063.6	32018.5	47923	33592	31502.9	31844.8	16505.6	30113.1	34340	31070.6	33377.9
86.128	29936.1	38476.8	22395.3	39978.7	31832.6	47510.7	33823.9	31613.9	31184.3	16693.8	30205.3	33928.1	30814.7	33161
86.242	29840.7	38503.5	22190.7	39719.2	31844.7	47546	33507.1	31426.2	31108.4	16674.1	29916.1	33783.2	30755.6	32920.6
86.356	29408	38478.5	22195.5	39620.6	31626.5	47529.5	33423.6	31207	31044.6	16425.6	29918.7	33617.4	30486.1	32598.7
86.47	29476.4	37916	22096.8	39237.7	31282.9	46859.9	33156	31274.6	30786	16422.9	29775.5	33530	30405.6	32565.2
86.584	29050.8	38069.4	22176.6	39001.6	31280.8	46844.2	33165.9	30936.9	30675.1	16339.6	29681	33398.1	30028.7	32526.3
86.698	29072.1	37676.6	21899.2	38473.2	31261	46419	33002.2	30847.6	30343.3	16006	29574	33227	29916.4	32087
86.813	28860.6	37582.7	21954.7	38485.3	30801.1	46590.1	32738.4	30597.5	29982.2	16427.2	29203.7	32696	29733	32097.8
86.927	28578.3	37337.8	21669.1	38156.7	30675.3	46162.8	32833	30209.8	29757.1	16103.4	28971.7	33097	29596.5	31895.1
87.041	28491.6	37438.3	21537	37833.8	30687.2	45911	32659	30389.4	29596.5	16066.9	28911	32830.8	29486.9	31846.7
87.155	28279.9	37176.5	21565	37874.5	30544.8	45509.7	32601.1	30100.8	29488.2	15967.1	29153.2	32744.1	29304.4	31469.1
87.269	27971.4	37057.4	21411.3	37532.1	30341.8	45313.1	32278.4	29986.9	29286.2	15992.1	28842.2	32715.2	28995.8	31370.9
87.383	27719.5	36614.1	21443	37235	30021.1	45064.7	32161.6	29892.6	28838.3	15631.4	28722.9	32350.9	29049.6	31108.8
87.497	27527	36714.2	21083.3	37052	29967.5	45020.5	32076.4	29543.3	28808.6	15610.8	28563.8	32271.7	28795.7	31037.9
87.611	27440.8	36257.2	21348.3	36491.5	29756.4	44818.2	31813.9	29059.8	28249.8	15777.4	28416.2	31994.9	28602	30792.2
87.725	27083	36137	20878.8	36621.1	29685.1	44636.5	31717.6	29126.3	28186.6	15647.3	28382.3	32178.8	28402.3	30688.7
87.839	27270.5	36012.6	20588.9	36137	29372.6	44526.3	31605	29083.1	27973.6	15279.6	28311.8	31939.8	28178.2	30306.9
87.953	27211.4	36312.6	20624.8	36172.7	29158.9	44048.6	31560.5	29134.6	27958.4	15649.5	28025.3	31694.7	28109.7	30337.6
88.067	27190.4	35547.7	20524.4	35789.4	29059.3	44014.3	31415.3	28717.7	27570.8	15571.3	28294.5	31541.9	28009.7	30127.8
88.181	26580.9	35616.8	20414.3	35769	29116.9	44017.6	31376.4	28375	27132.1	15677.4	27748.2	31635	27598.1	29821
88.295	26775.9	35478.1	20287.7	35467.6	28895.6	43618.2	31167.3	28594.2	27384.8	15290.2	27939	31398	27757.2	29598
88.409	26305.4	35057.4	20082.4	35214.4	28712.2	43288.3	30981.6	28294.5	26965.8	15196.2	27870.7	31256.1	27419.5	29689.5
88.523	26499.7	34849.6	19981.8	35153.3	28636.9	42895.6	30636.3	28183.4	26630.4	15277.5	27595.4	31256.3	27178.8	29732.8
88.637	26295.9	34998.3	19883.1	35064.1	28470	42679.5	30626.4	28038.1	26466.6	15109.2	27114.8	31021.4	27174.6	29521.7
88.752	25779.9	34815.5	19691.1	34537.1	28310.2	42857.6	30318.9	27625.2	26105.6	14831.1	27023	30688.8	27040.4	28784.9
88.866	26080.3	34677.3	19704.8	34571.2	27930	42447	29995.6	27656.4	26269.6	15010.8	27027.4	30796.2	26938.1	28727.7
88.98	25841.1	34332.9	19531.4	34349.5	28059.8	42247.9	30193.3	27528.1	25544.4	14915.2	26669.4	30584.2	26663.5	28789.4
89.094	25911.2	34157.7	19443.3	34093.1	27908.6	42020.3	29983.7	27595.8	25449.8	14827	26648.5	30508.7	26544.2	28431.3
89.208	25484.7	34234.9	19359.8	34177.6	27501.2	41550.4	29694.9	27057.3	25100.7	14723.4	26413.3	30190.5	26352.1	28176.8
89.322	25370.5	33694.5	19429.8	33894.5	27258	41657.7	29741.4	27029.4	25091.6	14745.5	26342.1	30222.2	26211.2	28142.5
89.436	25113.4	33663.2	18946.7	33638.2	27006.6	41167.7	29500.8	26815	24786.7	14431.2	26510.2	30003.1	26128.4	27942.5
89.55	24988.3	33709.6	19210	33618.3	26837	41253.5	29238.5	26276.4	24681.8	14283.7	26464.3	29748.8	25823	27989
89.664	25144.3	33439.2	19012.5	32956.8	26805.5	41422.4	29313.5	26318.4	24188.5	14494.6	26238.8	29665.8	25757.8	27615.2
89.778	24669.3	33052.7	18903.9	32798.7	26968.7	40548.6	29123.4	26231.2	24257.4	14711	26266.2	29571.5	25705.4	27394.9
89.892	24788.2	32677.5	18704.5	32706.4	26578	40501.2	29037.4	25920.9	23985.9	14032.9	25884.3	29200	25431.3	27115.1
90.006	24376.9	33002.1	18585.9	32379.8	26515.2	40093	28886.4	25618.2	23679.4	14017.4	25956.3	29077.8	25138.7	27251.1
90.12	24398.6	32566.9	18630.1	32133.9	26189.5	40392.3	28473.8	26046.5	23433.9	13715.3	25413.6	28995	25134.6	26820.1
90.234	24669.8	32568.3	18509.1	31922.9	26397.9	39629.9	28375.7	25499.3	23055.7	14107.8	25419.1	28983.2	25036	26572.9
90.348	24058	32434.4	18453.4	31644.5	26128.8	39252.7	28263.6	25562.6	22826.1	14286.1	25304.5	28917.7	24800	26602.4
90.462	24023.2	32128.1	18340.7	31243.2	26202.9	39413	28172.4	25155.6	22680.7	13836.9	25080.7	28794.5	24515.2	26912.3
90.577	23592.3	31972.5	18357.1	31154.7	25720	39090.6	28182.3	24891.5	22314.6	13915	24933.3	28555.8	24313	26270.9
90.691	23600.9	31594.5	18053.3	31247.7	25529.5	38861.5	27736	24654	22089.3	13703.1	24799.1	28267.7	24387.5	26266
90.805	23487.7	31444.6	18035.7	31119.2	25202.1	38737.3	27876.9	24622.1	22014.1	13503.4	24967.9	28039.9	24214.8	25970
90.919	24146.5	31475.1	17830.1	30869.5	25133.9	38306	27615.6	24525.6	21827.3	13235.6	24551.5	28222.3	24215.8	25867.1
91.033	23349.2	31116.2	17787.4	30307	25122	38137.7	27679.2	24174.5	21359.7	13601.3	24610	28027.2	24054.2	25973.8
91.147	23581.2	30923.6	17547	30230	24923.4	37893.6	27387.5	24262.4	21349.3	13301.3	24390.5	27719.9	23803.6	25441.1
91.261	23099.6	31119.6	17443.8	30201.5	24833.3	37708.9	27057.5	24040.2	21003	13467.9	23967.7	27821.7	23587.8	25392.9
91.375	23228.8	30804.4	17353.9	29780.5	24494.9	37686.6	27062.7	24200	20922	13152.2	24162.3	27452.1	23564.7	25480.2
91.489	22974.4	30628.5	17418.2	29639.6	24430.3	37644.4	26947.1	23646.8	20569.3	13142.2	23890.2	27200.5	23352.5	25058.3
91.603	22743.1	30623.6	17226.6	29282.9	24366.3	37256.2	26872.5	23776.4	20235.2	13254.8	23794.7	27157.4	23371.6	24951.5
91.717	23045.3	30471.6	17138	29329.9	24192.5	36759.2	26567.7	23427.1	20304.2	13012.5	23444.4	27093.2	23080.7	24871.9
91.831	22472.8	29957.4	17004.3	29280.4	23865.4	36471.5	26674.9	23128.7	19904	13000.6	23661.1	26890.1	22927.1	24710.3
91.945	22285.4	29711.2	16919.5	29097.1	23598.8	36689.4	26424.3	22803.5	19564.1	13013.1	23385.2	26674.5	22892.2	24597.5
92.059	22582.9	29875	17087.3	29066.6	23449.7	36219.1	25998.5	23002.4	19171.4	12799.8	23201.1	26533.5	22605.3	24382.5
92.173	22292.5	29477.3	17004.9	28695.8	23531.7	35900.4	25955.2	22457.3	19007.5	12964.1	23340.4	26626.5	22620.5	24310.3
92.287	22401.5	29519	16919.9	28402.8	23207.9	35803.6	25645.4	22610.5	18969.5	13084.6	23121.2	26413.8	22396	23779.3
92.402	21879.7	29266	16813.5	28131.3	23132.7	35400.6	25807.3	22409.5	18783.2	12601.8	22649	26314.6	22207.6	24225.1
92.516	21710.6	29022.5	16873.2	27975.7	22859.3	35023.9	25836	22358.5	18289.9	12698.9	22676.7	25988	21956.7	24123.3
92.63	21886.3	28754.7	16600.2	28037.2	22868.4	35202.1	25564	22097.8	18324.9	12679.5	22405	25782.9	21981.4	23750.8
92.744	22121.6	28554.4	16486.2	27530.6	22591	34773.6	25224.7	22003.1	17987.8	12369	22319.8	25615.3	22016.7	23466.4
92.858	21935	28439.4	16374.1	27507.3	22272.9	34661	25032.4	21607	17682.3	12293.3	22182.5	25508.4	21584.6	23388.2
92.972	21265.3	28199.5	16174.4	27397.1	22178.2	34531	25099.1	21643.4	17486.1	12418.2	22116.9	25341.1	21625.5	23410.8
93.086	21272.7	28180	16141.8	27291	22234.7	34537.2	24861.9	21512.2	17449.7	12208.4	22303.2	25175.9	21362.9	23385.1
93.2	21403.3	27984.7	15929.2	27152.9	21814.2	34156	24767.9	21170.5	17349.3	12310.6	21946.5	24988.9	21282.8	22944.9
93.314	20889.4	27708.9	16002.3	26939.8	21894.3	33644.3	24505.5	21099.2	17217.9	12245.2	21913.7	24902.8	21107.8	22907.2
93.428	20754.4	27601.1	15794.6	26574.4	21595	33366.4	24470.1	20323.2	16664.8	12014.6	21621.6	24543.7	20895.8	22650.9
93.542	20734	27383.3	15853	26461.8	21429.5	33541	24236.1	20730.1	16530.3	11848.7	21581.1	24761	20779.5	22641.6
93.656	20751.6	27356.9	15627.2	26254.9	21256.7	32939.3	23972	20574.4	16600.1	11862	21477.8	24779.1	20800.9	22248.4
93.77	20708	26914.4	15467.9	26336.9	21281.7	32587	24154.3	20693.8	16092.9	11893.6	21640.8	24493.1	20670	22139.2
93.884	20727	26969.5	15694.6	25810.8	21024.8	32653.3	23843.5	20497.8	15746.8	12084	21428.4	24121	20506.9	21838
93.998	20761.5	26614	15314.9	25962	20982.9	32429.4	23533.9	20127.5	15352.6	11668.9	21447.5	24277.5	20335.4	21866
94.112	20149.1	26506.6	15229.5	25738.8	20712.5	32299.7	23664.5	19887.6	15514.8	11691.9	21127.1	24088	20175.1	22097
94.227	20264.2	26234.2	15105	25405.4	20605.9	31955.8	23480.5	19826.3	15023.7	11629.7	21031.3	23917.1	19963.8	21858.7
94.341	20020.1	26166.5	14989.4	25576.9	20506.9	32043.5	23401	19914.4	15321.3	11395.7	21174.6	23709	20011.7	21567
94.455	20002.4	25983.1	15238.2	25192.5	20335.9	31887.9	23132.1	19740.7	14937	11299.5	21083.3	23694.7	19907.4	21143.3
94.569	19706.8	25953.3	15123.4	25536.6	20003.8	31478.2	22729	19684.2	14712.6	11474.5	21244.5	23300.5	19755.1	21308.4
94.683	19607.3	25811.7	14858.8	24922	19646.2	31241.7	23038	19116.5	14146.3	11255	21148.5	23082.9	19341.1	21414.3
94.797	19522.5	25415.6	14740.7	24607.8	19813.3	30945.8	22628.5	18733.5	14121.2	11303.4	21189.5	22946.3	19276.4	21221.4
	dRFU
Melting Temperature/°C	WT	N50A	N87A	V118A	Q119A	T120A	E122A	S123A	I126A	L131A	E133A	D134A	N136A	S139A
19.972	122.884	-131.428	-284.812	-412.641	84.788	-740.281	-263.495	-777.145	244.904	185.822	168.194	2.132	-553.07	136.773
20.086	210.673	-105.127	-255.076	-361.006	83.572	-648.251	-189.862	-694.704	235.434	210.942	192.366	22.04	-516.502	134.431
20.2	312.371	-68.933	-236.894	-302.489	75.512	-535.915	-106.314	-593.033	234.884	224.761	224.637	58.252	-447.636	124.926
20.314	400.69	-25.347	-234.83	-230.856	68.164	-397.277	-24.229	-476.947	244.212	224.397	262.135	114.956	-342.4	112.545
20.428	446.927	19.569	-246.725	-144.51	72.456	-233.584	46.344	-355.203	261.337	211.093	300.946	187.988	-210.746	105.565
20.542	437.435	57.942	-263.547	-49.188	96.64	-54.053	103.429	-234.938	282.056	190.534	339.303	265.469	-73.568	112.104
20.656	382.504	83.682	-273.697	43.756	140.43	125.568	154.224	-119.419	301.776	172.121	378.809	332.846	45.947	135.546
20.77	311.385	96.385	-269.207	122.896	193.635	286.475	208.873	-11.286	317.187	166.703	421.891	379.37	131.051	172.925
20.884	257.293	102.761	-249.33	182.25	240.588	411.441	271.661	82.537	326.969	182.31	466.824	401.663	175.781	216.4
20.999	242.59	113.061	-218.945	223.046	267.761	489.749	336.269	151.135	331.243	219.537	504.886	402.965	183.861	255.734
21.113	272.247	133.671	-183.001	251.114	270.065	521.14	388.93	186.261	330.701	269.933	523.442	390.045	165.003	280.171
21.227	336.024	161.388	-141.876	272.334	252.292	516.618	417.429	190.959	326.595	319.809	514.352	370.762	131.518	280.787
21.341	414.816	184.693	-91.574	289.067	226.261	494.886	419.73	181.59	321.504	357.351	481.72	353.042	96.313	254.713
21.455	487.22	191.991	-28.93	299.046	205.893	474.178	406.002	179.646	319.13	378.076	442.218	343.544	71.329	209.567
21.569	535.309	180.68	42.682	297.058	203.185	463.477	392.535	198.029	321.455	384.956	416.447	345.431	65.048	163.913
21.683	549.9	160.183	111.893	278.487	225.302	458.769	392.791	231.697	324.858	384.298	416.788	356.783	79.779	140.883
21.797	534.262	146.365	163.655	242.669	272.252	447.738	411.526	260.466	319.462	381.454	440.203	371.986	110.628	157.067
21.911	503.294	152.059	186.689	194.3	334.937	420.532	445.149	263.179	294.872	379.097	470.368	385.622	147.511	213.214
22.025	476.184	179.975	179.248	141.814	395.603	378.881	485.692	233.431	249.339	377.472	486.893	395.484	179.748	292.47
22.139	465.045	222.505	150.092	94.296	432.995	336.901	524.261	186.206	194.442	374.659	475.54	401.926	200.493	367.301
22.253	466.217	267.133	114.225	58.923	431.647	313.148	551.844	150.216	149.76	366.714	434.601	405.022	208.483	411.087
22.367	461.014	303.083	86.185	39.809	390.764	319.89	559.147	150.998	130.346	349.312	375.783	403.108	206.81	408.473
22.481	427.009	324.917	74.301	38.02	326.434	356.973	537.925	195.447	137.211	321.815	320.538	394.381	200.563	360.625
22.595	353.486	332.108	78.677	52.144	264.721	413.536	484.702	267.466	158.579	291.362	292.864	379.839	194.415	284.342
22.709	251.135	326.223	93.302	79.151	229.229	475.075	405.172	336.883	180.521	272.787	310.354	363.911	191.034	206.209
22.824	149.561	308.827	110.351	115.456	230.848	529.98	315.912	375.211	196.981	281.82	376.07	352.095	190.015	153.842
22.938	84.117	281.37	124.228	157.411	265.744	570.983	240.29	368.74	211.259	324.414	475.195	347.223	188.025	146.555
23.052	79.884	246.603	133.11	200.8	321.039	592.273	198.946	322.267	229.585	389.066	579.281	347.436	180.931	188.774
23.166	141.861	210.157	137.645	240.062	383.013	587.175	199.589	253.838	254.623	448.639	657.343	347.342	167.392	268.884
23.28	255.825	180.565	138.075	268.947	442.405	550.172	232.928	185.494	284.99	472.433	688.813	342.086	151.365	363.888
23.394	397.623	167.782	132.37	282.748	495.23	482.625	278.454	135.579	319.079	442.105	671.93	331.646	140.888	447.585
23.508	543.884	180.331	117.165	280.393	540.889	396.645	316.717	114.756	357.257	362.092	623.694	322.312	143.391	498.401
23.622	677.775	221.848	91.028	264.351	579.444	312.52	339.891	125.05	399.467	258.092	571.746	323.672	160.745	504.895
23.736	787.875	288.07	57.094	238.47	609.572	250.067	353.813	160.871	441.265	164.664	542.552	342.707	188.198	468.418
23.85	862.409	365.699	22.62	206.182	627.335	219.348	371.407	211.655	473.181	109.649	550.632	379.098	217.813	402.785
23.964	893.964	435.35	-4.629	170.816	627.207	217.487	403.135	266.1	485.491	104.311	593.219	425.157	242.975	329.751
24.078	877.042	478.559	-20.47	137.232	605.315	233.397	450.919	316.358	474.491	143.33	652.6	470.5	260.587	271.086
24.192	813.921	485.854	-25.911	112.32	563.404	256.87	508.239	360.128	443.937	211.954	705.355	507.569	269.819	240.136
24.306	714.41	460.52	-25.354	103.074	510.375	284.951	564.489	399.336	404.205	294.012	734.302	533.997	269.885	238.132
24.42	601.385	415.114	-23.127	113.34	459.595	321.097	610.001	436.503	366.703	376.286	736.291	550.26	259.639	257.418
24.534	496.753	363.561	-20.599	141.294	423.368	368.53	639.453	471.588	338.262	448.961	722.273	555.79	239.238	288.793
24.649	417.533	314.923	-15.603	179.61	408.385	423.833	652.513	502.014	319.787	504.657	706.093	547.861	211.891	327.56
24.763	374.451	273.065	-4.316	217.981	415.284	476.582	652.416	524.754	308.582	536.221	695.347	524.643	183.403	374.189
24.877	372.72	240.526	15.737	246.797	441.074	514.914	642.986	538.642	302.123	545.244	685.719	489.318	159.994	430.524
24.991	411.715	221.253	43.058	260.513	481.336	532.353	625.986	544.435	300.057	533.377	666.349	450.775	145.655	494.871
25.105	482.14	219.089	71.803	259.212	530.1	530.161	600.559	543.428	303.186	504.707	630.731	419.468	141.563	559.243
25.219	563.672	233.528	94.098	247.801	578.792	514.177	565.902	535.448	310.618	462.224	584.372	401.937	147.493	610.363
25.333	628.069	257.515	103.825	233.314	617.365	489.663	524.943	518.661	317.825	413.705	542.37	398.479	163.189	633.502
25.447	649.107	280.143	99.415	221.389	638.1	459.256	485.902	491.188	317.239	364.123	518.568	405.53	188.463	617.777
25.561	614.742	293.133	84.009	213.553	639.542	425.183	459.591	453.95	301.375	317.186	514.884	419.854	221.247	560.795
25.675	534.229	296.33	63.469	206.589	627.3	392.715	453.945	412.874	266.978	275.467	519.608	440.459	256.075	470.399
25.789	434.869	298.019	44.122	194.601	610.996	370.365	469.454	378.119	218.256	240.869	516.61	467.068	284.795	363.115
25.903	350.518	309.42	31.517	173.186	599.889	365.819	498.749	360.659	167.151	215.451	498.69	496.916	300.036	259.687
26.017	307.804	336.624	29.626	143.794	599.801	381.381	530.058	367.775	130.034	202.068	475.153	523.693	298.736	179.643
26.131	316.396	375.423	39.796	115.527	612.418	412.817	552.301	400.394	121.896	204.324	467.619	539.902	283.732	136.07
26.245	366.508	412.494	59.585	102.759	635.865	452.407	559.36	453.236	150.975	225.574	496.672	541.313	262.069	131.766
26.359	433.83	432.495	82.824	118.415	665.681	492.71	552.322	516.643	216.32	267.329	568.266	530.028	241.684	158.473
26.474	489.621	426.769	101.299	166.272	695.883	527.907	539.001	578.505	308.678	327.427	668.732	513.537	228.004	200.546
26.588	512.11	398.464	107.281	236.763	721.07	552.768	530.853	625.596	413.041	398.892	766.901	499.758	222.067	243.074
26.702	494.504	361.347	95.968	309.267	739.164	561.695	538.184	645.528	510.206	470.314	835.503	491.366	220.333	280.343
26.816	446.275	333.122	67.63	360.322	753.07	550.517	565.77	630.267	581.089	527.01	869.473	483.491	216.766	318.598
26.93	387.728	327.228	28.951	373.57	769.256	519.757	610.828	580.781	609.791	558.841	869.465	467.334	206.375	370.286
27.044	340.913	346.935	-7.566	346.042	793.598	476.25	664.191	509.667	586.794	564.247	845.512	437.884	188.488	443.01
27.158	321.109	384.257	-27.477	287.878	827.131	430.246	713.667	438.681	515.391	546.715	809.467	400.128	167.298	531.517
27.272	331.883	424.119	-20.961	216.571	861.094	389.378	747.796	390.649	412.396	515.275	769.723	368.571	149.447	618.192
27.386	365.58	451.683	11.339	150.233	889.184	353.833	758.42	380.132	305.236	478.508	729.963	359.344	140.375	681.563
27.5	408.79	459.801	57.3	103.393	902.971	317.376	742.134	408.786	222.297	445.817	688.567	380.071	142.528	706.586
27.614	449.891	452.724	99.01	85.313	896.788	274.171	701.346	467.575	180.029	421.597	651.875	425.045	156.097	690.947
27.728	484.422	443.648	122.447	98.591	870.419	226.648	645.337	542.973	179.572	406.184	619.887	478.753	180.903	644.924
27.842	514.745	447.033	125.425	137.154	829.514	188.496	589.834	621.611	210.235	399.138	589.992	525.386	216.693	586.317
27.956	545.093	470.138	118.399	186.267	780.823	179.97	553.23	691.709	257.356	400.667	558.707	557.214	261.234	533.582
28.07	576.781	509.557	117.073	227.266	744.532	218.125	549.488	743.703	308.79	410.668	525.836	576.52	308.381	499.447
28.184	607.294	554.248	131.375	245.998	734.501	307.562	581.41	772.435	356.535	426.809	497.31	590.76	348.35	487.383
28.299	632.799	591.833	158.119	239.381	756.564	436.534	638.812	779.102	395.029	444.634	483.245	605.556	371.146	491.848
28.413	650.248	613.108	182.475	214.94	804.271	579.889	703.797	770.011	420.045	460.367	491.272	621.05	370.473	502.097
28.527	656.875	612.707	187.387	183.699	857.435	707.347	759.776	752.192	430.311	474.024	520.022	633.554	345.872	507.727
28.641	648.648	588.615	164.666	152.774	896.89	786.265	798.263	730.075	429.688	488.769	558.408	639.96	302.174	502.925
28.755	621.266	543.024	120.426	124.409	913.186	813.211	818.953	706.945	426.024	506.46	592.323	640.071	247.588	487.93
28.869	574.452	484.238	71.636	101.17	904.777	794.158	824.281	688.847	425.676	522.067	613.966	635.03	191.68	467.477
28.983	516.198	426.404	36.295	91.204	879.785	742.558	813.563	685.738	427.702	527.987	626.479	623.821	143.717	447.902
29.097	462.506	385.487	23.747	107.018	850.466	669.3	782.163	706.836	423.104	516.016	639.689	602.345	110.57	434.457
29.211	431.203	373.207	31.006	157.936	826.954	603.722	726.418	752.887	400.983	483.457	660.259	567.311	95.28	429.926
29.325	433.309	392.597	46.634	242.3	814.568	560.804	650.393	812.529	357.429	438.699	684.581	522.106	96.703	435.159
29.439	467.863	437.635	58.739	345.722	814.365	542.614	568.713	866.682	300.395	397.23	700.813	479.398	110.917	450.109
29.553	524.051	496.622	61.615	446.925	819.727	540.161	502.357	898.562	246.622	371.995	698.17	456.924	132.837	474.556
29.667	588.802	556.813	57.158	526.794	823.022	540.609	469.693	902.609	212.747	367.637	675.82	468.151	157.287	507.513
29.781	653.934	608.101	51.409	573.195	821.133	536.156	479.07	884.814	206.947	379.535	644.504	513.592	179.451	546.285
29.895	717.2	645.074	49.34	588.664	817.576	528.404	527.579	855.229	226.576	398.372	620.553	578.783	195.448	586.058
30.009	776.988	667.593	51.548	579.88	818.351	525.048	605.048	821.329	262.204	416.563	617.364	640.614	203.389	620.741
30.124	825.226	680.229	54.627	555.891	824.943	532.057	698.338	784.508	303.675	432.071	639.441	678.566	204.012	644.318
30.238	847.709	690.386	54.684	526.137	831.057	547.961	792.83	744.719	343.368	447.335	680.761	684.457	200.037	652.308
30.352	830.954	704.368	51.672	500.057	827.095	564.973	871.731	707.129	375.707	464.885	727.045	665.028	194.73	643.2
30.466	767.467	722.968	51.358	485.871	808.674	575.477	918.819	684.358	395.826	483.26	758.166	636.645	190.618	619.689
30.58	664.328	739.18	62.716	484.352	781.28	578.474	932.186	691.32	400.492	495.972	766.827	615.685	188.944	589.207
30.694	542.407	741.316	91.388	488.47	756.856	580.636	915.526	735.816	391.096	494.313	752.031	610.682	189.299	562.793
30.808	426.331	720.674	133.263	487.024	745.473	591.132	881.47	811.328	375.294	472.85	719.782	619.926	189.456	552.233
30.922	336.743	678.942	173.403	471.84	749.224	614.216	843.595	897.298	364.403	434.797	682.183	634.818	185.903	566.099
31.036	285.212	629.442	192.649	443.063	762.737	644.964	811.743	966.177	367.187	393.64	654.366	645.588	175.455	605.866
31.15	272.983	590.678	178.397	408.989	778.346	671.464	789.918	998.651	384.177	368.579	641.433	646.275	157.485	663.812
31.264	292.172	576.858	132.367	381.023	790.646	681.499	775.805	986.205	406.979	374.937	640.464	636.428	134.829	724.447
31.378	328.715	591.933	69.781	367.973	796.971	669.269	768.469	934.695	423.619	414.93	644.603	619.988	112.799	770.543
31.492	367.527	630.664	10.695	373.072	795.085	638.156	771.421	860.995	426.286	474.874	648.265	602.523	96.786	791.286
31.606	399.346	683.846	-29.886	393.815	781.953	598.833	790.223	788.666	415.896	529.632	650.128	588.868	90.296	787.827
31.72	425.567	742.6	-46.515	423.045	755.716	564.995	826.642	742.17	400.568	558.895	652.426	581.85	93.852	771.972
31.834	455.831	798.955	-41.243	450.773	719.467	549.287	873.372	735.575	389.873	556.705	657.798	582.135	105.217	758.545
31.949	498.193	844.337	-19.559	467.266	682.885	560.596	915.885	766.674	389.361	530.406	666.31	588.682	120.259	756.59
32.063	549.203	869.793	10.996	467.36	659.356	602.335	943.084	816.877	399.065	497.128	674.976	599.345	134.513	765.883
32.177	593.08	869.996	39.563	453.712	659.525	670.444	946.157	860.395	415.763	474.808	680.414	611.458	145.19	780.352
32.291	612.352	846.933	52.349	436.087	685.44	749.833	924.276	878.114	436.472	475.099	681.752	622.561	152.083	794.692
32.405	601.416	811.278	37.462	426.344	728.695	811.661	883.813	866.979	460.238	494.895	681.015	631.218	156.684	807.795
32.519	571.383	779.866	-8.308	432.377	774.051	842.542	833.54	838.551	486.622	520.604	680.069	637.922	159.797	820.02
32.633	542.227	768.604	-76.615	454.7	806.833	828.043	785.571	808.552	513.942	538.371	677.277	645.249	159.529	829.518
32.747	528.895	785.953	-151.526	487.493	820.17	771.697	752.449	786.141	536.288	539.709	667.893	656.721	151.933	830.673
32.861	531.94	828.932	-217.512	522.09	817.687	689.821	740.094	770.97	544.443	522.021	648.95	674.536	134.045	818.224
32.975	537.898	882.738	-265.213	550.252	809.308	616.752	747.435	758.594	530.341	486.954	624.409	696.728	107.247	791.692
33.089	527.314	926.612	-291.994	568.448	802.457	582.526	766.214	747.836	492.526	440.369	604.855	718.547	77.702	757.214
33.203	484.917	944.853	-299.341	577.933	794.547	589.512	784.502	743.083	438.419	392.397	600.244	734.519	53.16	722.142
33.317	407.72	928.753	-290.983	582.233	773.093	620.364	793.188	749.771	382.713	354.073	611.233	740.167	37.919	689.648
33.431	308.279	881.233	-273.052	584.968	724.492	653.168	791.594	767.549	340.608	336.538	626.664	734.537	29.987	659.323
33.545	211.841	812.197	-254.076	586.903	645.865	676.256	787.862	787.24	319.021	346.105	630.648	720.462	22.467	632.07
33.659	147.92	740.365	-242.733	584.848	551.867	692.293	792.79	794.147	314.673	378.304	614.169	703.335	8.543	613.248
33.774	139.27	684.179	-244.248	573.458	471.01	711.207	811.364	775.933	318.255	416.453	582.415	689.401	-14.122	610.139
33.888	192.912	657.6	-258.097	549.079	433.192	739.333	838.485	729.76	322.043	438.496	552.163	683.797	-42.376	625.872
34.002	297.139	667.767	-278.911	512.144	455.175	769.33	862.431	664.341	325.565	429.269	541.463	688.909	-69.585	655.778
34.116	425.561	712.59	-299.698	471.307	531.95	796.785	872.986	595.87	335.644	389.765	558.829	702.952	-88.807	689.739
34.23	546.646	780.589	-315.181	440.065	638.443	815.057	869.576	540.377	361.205	336.453	598.569	720.75	-95.138	717.984
34.344	634.251	853.921	-323.736	429.933	740.305	824.002	854.887	507.253	406.432	291.421	643.608	735.608	-87.493	734.875
34.458	674.162	911.723	-328.036	444.927	808.017	829.022	829.776	496.548	466.32	270.645	673.356	741.6	-69.796	738.71
34.572	664.159	943.052	-334.67	478.758	827.059	835.136	791.617	500.846	526.19	277.511	672.459	734.595	-50.684	729.404
34.686	609.349	944.499	-352.345	517.592	800.101	840.652	735.299	509.914	570.852	303.609	637.251	711.895	-41.115	707.373
34.8	517.939	922.541	-388.178	546.361	742.146	836.25	663.118	515.513	588.633	334.25	577.501	671.69	-50.193	674.141
34.914	401.474	891.782	-443.215	556.664	672.499	810.323	590.507	514.168	578.099	355.074	512.127	614.664	-81.444	633.138
35.028	277.988	869.415	-510.386	548.956	607.721	757.176	541.836	506.859	548.377	357.464	460.1	551.403	-131.471	588.989
35.142	172.085	868.335	-577.515	527.917	557.393	674.492	537.742	497	513.534	341.343	431.162	497.454	-191.655	546.055
35.256	107.584	891.568	-634.284	499.887	522.723	584.827	583.006	488.394	484.304	314.748	422.345	469.973	-251.56	507.907
35.37	95.95	930.266	-677.979	471.358	497.662	515.222	663.829	484.077	461.899	290.546	422.683	479.613	-302.353	477.908
35.484	129.191	966.918	-713.564	446.387	472.482	482.306	755.639	484.83	437.793	281.488	422.41	524.248	-339.054	459.807
35.599	183.86	983.124	-748.009	427.212	439.331	485.941	834.672	486.621	400.467	294.976	419.129	588.97	-361.78	456.776
35.713	234.433	969.048	-783.897	413.452	397.576	509.761	883.098	479.03	343.291	328.944	416.223	652.648	-375.57	469.528
35.827	266.703	929.075	-817.41	401.065	355.617	532.309	894.832	447.625	270.784	371.061	415.634	696.449	-388.353	495.056
35.941	282.071	879.26	-841.725	382.968	326.819	541.497	867.647	381.082	198.08	402.921	412.217	712.273	-407.237	527.1
36.055	290.749	836.384	-852.4	352.776	321.118	542.289	797.546	279.101	144.05	408.568	395.189	703.902	-434.818	557.563
36.169	300.24	812.106	-850.804	309.669	337.659	551.302	695.718	155.221	122.216	383.04	355.816	679.531	-468.152	577.591
36.283	309.158	804.77	-844.042	261.015	363.795	582.852	585.572	31.722	134.635	335.418	295.177	647.669	-501.002	579.059
36.397	310.684	803.751	-842.206	220.156	381.658	636.763	497.589	-70.884	172.015	284.219	226.222	616.961	-527.745	557.458
36.511	301.338	798.246	-854.583	200.023	377.826	697.038	457.469	-143.104	219.126	247.998	169.009	590.851	-546.001	515.489
36.625	285.706	782.899	-885.901	206.446	349.746	741.291	473.531	-189.25	261.709	237.023	142.324	569.422	-556.732	464.061
36.739	271.997	758.22	-934.096	235.106	305.369	752.838	532.381	-222.461	290.716	250.095	155.938	551.007	-563.255	417.893
36.853	262.924	727.673	-990.957	273.83	257.494	735.347	605.347	-255.567	302.672	276.817	206.298	534.218	-570.011	387.405
36.967	250.978	695.209	-1045.84	308.73	217.262	694.416	661.385	-293.255	297.928	302.716	276.709	520.026	-581.269	372.292
37.081	223.531	664.581	-1090.48	330.549	190.227	648.69	678.635	-329.77	279.71	314.815	342.224	512.402	-599.242	361.77
37.195	173.587	639.654	-1121.74	337.615	176.049	611.948	650.035	-353.382	254.656	306.377	378.073	516.216	-622.416	341.322
37.309	107.2	623.711	-1140.92	333.931	170.729	589.668	582.341	-355.156	232.957	279.802	368.974	532.675	-645.965	301.68
37.424	41.259	617.565	-1151.19	324.06	169.542	578.007	491.737	-336.58	225.738	245.707	315.275	555.322	-664.94	244.396
37.538	-5.693	617.694	-1156.24	308.671	169.116	566.837	398.373	-311.174	239.759	217.266	232.78	570.446	-678.045	181.319
37.652	-22.783	616.261	-1161.54	283.762	168.041	544.906	321.638	-298.503	272.877	202.151	145.908	563.097	-689.531	128.609
37.766	-10.579	603.969	-1175.78	243.97	166.371	505.072	276.245	-313.983	314.125	197.697	77.419	525.95	-707.464	98.412
37.88	20.661	574.835	-1209.11	187.344	164.956	447.48	269.43	-360.602	349.332	193.687	40.046	465.198	-740.441	92.344
37.994	55.391	530.329	-1267.61	118.633	164.557	379.804	299.342	-427.841	368.864	181.284	34.517	398.845	-794.46	100.191
38.108	77.68	480.216	-1347.68	49.402	164.53	314.323	355.196	-498.485	372.108	161.061	54.013	347.894	-871.279	104.717
38.222	76.333	439.101	-1435.34	-5.376	161.52	262.825	419.866	-558.73	365.722	143.549	90.549	325.835	-968.086	90.171
38.336	49.347	419.829	-1511.97	-33.076	150.127	231.862	474.412	-605.388	357.48	141.46	137.206	332.904	-1078.29	49.849
38.45	5.288	426.667	-1563.09	-29.24	126.118	221.192	503.054	-645.36	350.398	159.639	185.064	358.124	-1192.61	-11.565
38.564	-40.676	451.683	-1584.72	0.365	90.213	226.435	496.716	-687.983	341.059	190.52	219.735	386.49	-1300.66	-81.791
38.678	-74.766	476.345	-1583.68	42.876	48.334	243.024	454.404	-735.309	322.29	218.55	223.765	406.242	-1392.7	-147.667
38.792	-91.478	478.887	-1572.63	84.497	6.795	267.14	383.017	-777.87	287.882	229.988	185.555	412.486	-1461.21	-200.676
38.906	-94.548	444.233	-1563.62	115.054	-34.107	292.909	295.735	-800.023	236.464	220.501	107.758	406.982	-1502.95	-238.664
39.02	-92.084	371.541	-1563.7	128.077	-82.11	310.023	208.898	-791.834	173.014	195.347	7.468	395.877	-1520.23	-264.621
39.134	-91.047	274.855	-1574.53	118.426	-147.485	306.384	137.364	-758.682	107.532	163.339	-93.061	386.67	-1520.8	-284.743
39.249	-95.903	177.079	-1594.86	81.195	-233.688	275.428	90.401	-720.744	51.747	130.4	-178.145	384.59	-1515.42	-307.392
39.363	-111.115	101.471	-1623.53	14.195	-331.556	222.148	69.978	-701.523	15.34	97.639	-244.428	389.237	-1513.83	-342.029
39.477	-142.675	65.103	-1660.83	-78.356	-421.882	161.672	71.963	-713.497	3.685	64.064	-297.991	393.464	-1521.29	-396.485
39.591	-195.04	75.471	-1707.32	-184.285	-484.601	110.65	88.568	-750.719	17.648	30.39	-346.96	386.677	-1538.22	-472.414
39.705	-265.47	128.385	-1761.34	-285.877	-508.334	76.907	110.446	-793.201	54.296	0.677	-395.676	361.286	-1563.24	-561.926
39.819	-341.916	206.81	-1817.21	-365.239	-495.045	55.088	127.966	-819.585	106.502	-18.668	-443.706	318.098	-1597.37	-649.573
39.933	-407.541	282.999	-1866.08	-410.039	-458.946	31.273	132.696	-819.792	161.348	-21.551	-488.76	266.241	-1645.41	-720.435
40.047	-449.197	326.813	-1899.75	-417.466	-421.307	-6.806	118.987	-799.351	200.127	-5.281	-530.028	217.381	-1713.02	-769.797
40.161	-463.172	317.727	-1915.73	-394.951	-403.549	-61.062	84.579	-773.962	203.528	26.831	-569.305	178.323	-1800.99	-806.667
40.275	-454.579	253.701	-1920.07	-357.304	-420.071	-121.645	29.974	-759.242	161.391	64.884	-608.506	147.315	-1901.92	-847.638
40.389	-432.392	150.157	-1925.22	-321.18	-473.298	-173.756	-41.847	-763.775	81.177	94.951	-645.776	116.212	-2002.28	-904.908
40.503	-405.345	30.051	-1943.5	-299.408	-553.309	-207.47	-124.649	-789.39	-12.436	104.338	-673.653	76.729	-2089.22	-977.201
40.617	-381.325	-87.486	-1980.35	-298.078	-643.236	-224.003	-207.93	-836.004	-88.751	86.79	-682.046	26.419	-2156.87	-1050.65
40.731	-368.866	-191.426	-2032.51	-317.45	-727.609	-234.515	-278.681	-904.736	-126.775	44.786	-664.875	-29.166	-2208.33	-1108.38
40.845	-376.631	-274.742	-2092.43	-355.004	-799.08	-253.084	-326.552	-996.825	-125.11	-12.217	-626.056	-79.381	-2251.89	-1141.37
40.959	-409.313	-328.48	-2155.06	-407.76	-859.562	-288.84	-349.375	-1110.2	-100.293	-72.337	-580.711	-114.262	-2295.51	-1152.71
41.074	-462.696	-342.091	-2221.14	-472.599	-915.648	-341.964	-354.758	-1237.46	-75.875	-125.999	-550.75	-129.884	-2342.89	-1153.81
41.188	-523.13	-311.408	-2294.18	-545.338	-971.635	-405.001	-356.147	-1366.22	-70.227	-168.82	-557.263	-130.172	-2393.42	-1157.69
41.302	-573.862	-247.85	-2374.2	-620.879	-1025.1	-468.07	-366.187	-1481.12	-90.274	-201.754	-613.707	-124.38	-2445.19	-1175.34
41.416	-605.122	-179.942	-2454.51	-695.28	-1068.2	-524.965	-391.562	-1567.18	-132.785	-228.993	-722.18	-121.93	-2498.21	-1216.48
41.53	-621.02	-143.855	-2524.84	-768.19	-1093.86	-577.796	-431.706	-1615.34	-189.551	-254.771	-873.235	-127.831	-2555.47	-1290.49
41.644	-637.691	-167.964	-2578.12	-842.891	-1102.53	-637.472	-480.893	-1628.27	-251.778	-280.492	-1048.13	-141.234	-2621.39	-1403.51
41.758	-673.703	-260.844	-2614.4	-923.359	-1104.13	-718.636	-531.822	-1621.98	-311.533	-303.607	-1222.46	-157.878	-2699	-1552.78
41.872	-739.715	-409.007	-2638.81	-1010.41	-1113.26	-830.502	-578.982	-1620.52	-361.861	-319.236	-1370.96	-174.293	-2788.21	-1723.58
41.986	-833.902	-584.197	-2656.06	-1100.24	-1140.94	-968.45	-620.713	-1645.4	-397.783	-323.742	-1473.8	-190.727	-2885.78	-1893.06
42.1	-944.746	-754.652	-2668.08	-1186.62	-1188.76	-1112.86	-659.229	-1706.74	-417.851	-317.968	-1523.43	-210.843	-2986.64	-2039.23
42.214	-1057.31	-894.812	-2676.85	-1264.7	-1249.76	-1237.46	-698.847	-1801.03	-424.366	-308.099	-1528.73	-238.917	-3084.89	-2149.76
42.328	-1158.37	-990.556	-2689.01	-1333.16	-1314.62	-1322.87	-743.304	-1915.69	-421.592	-303.988	-1512.7	-277.406	-3174.64	-2225.38
42.442	-1238.73	-1040.65	-2716	-1393.67	-1378.58	-1366.54	-793.659	-2035.34	-414.062	-316.377	-1503.35	-327.01	-3251.03	-2277.33
42.556	-1294.45	-1055.54	-2767.97	-1449.12	-1443.87	-1382.8	-848.068	-2145.68	-407.209	-353.784	-1522.31	-388.698	-3311.98	-2321.33
42.67	-1327.91	-1053.76	-2846.27	-1502.73	-1516.71	-1393.7	-903.612	-2235.81	-409.326	-418.785	-1577.13	-464.817	-3359.79	-2371.41
42.784	-1347.76	-1055.72	-2940.89	-1558.29	-1602.23	-1417.69	-959.268	-2300.66	-431.101	-504.56	-1660.61	-557.051	-3400.95	-2436.22
42.899	-1366.67	-1076.29	-3035.26	-1620.07	-1700.64	-1462.81	-1017.3	-2344.47	-480.656	-594.633	-1755.71	-662.116	-3443.63	-2518.28
43.013	-1396.98	-1120.05	-3114.65	-1691.31	-1806.3	-1526.81	-1081.74	-2381.3	-556.537	-668.378	-1842.67	-769.233	-3493.93	-2615.45
43.127	-1446.58	-1182.74	-3172.63	-1771.75	-1908.59	-1601.72	-1154.71	-2429.12	-644.373	-710.796	-1906.04	-862.628	-3553.13	-2723.08
43.241	-1516.4	-1257.78	-3212.17	-1856.08	-1994.47	-1679.3	-1233.37	-2498.69	-720.864	-720.887	-1940.66	-928.42	-3617.73	-2835.04
43.355	-1599.78	-1342.53	-3242.46	-1935.23	-2052.68	-1754.58	-1310.88	-2585.22	-763.974	-712.802	-1954.99	-961.301	-3681.89	-2943.98
43.469	-1684.26	-1438.73	-3274.11	-2000.37	-2079.93	-1826.99	-1380.98	-2670.17	-763.842	-708.295	-1969.83	-966.81	-3741.23	-3041.73
43.583	-1756.17	-1547.69	-3315.08	-2047.91	-2085.45	-1899.45	-1442.89	-2733.93	-728.482	-724.676	-2011.38	-958.074	-3795.91	-3121.38
43.697	-1806.91	-1665.02	-3368.02	-2082.72	-2090.01	-1976.36	-1502.48	-2769.96	-680.919	-765.54	-2100.45	-950.07	-3850.72	-3180.59
43.811	-1838.02	-1780.31	-3429.95	-2117.4	-2117.07	-2061.54	-1568.41	-2789.7	-649.126	-820.185	-2242.14	-955.099	-3911.92	-3223.75
43.925	-1861.51	-1881.37	-3493.99	-2167.66	-2180.67	-2156.84	-1645.97	-2815.48	-653.916	-872.421	-2421.11	-981.033	-3982.31	-3261.06
44.039	-1894.9	-1959.93	-3552.79	-2245.46	-2277.91	-2261.11	-1732.83	-2868.1	-701.06	-912.796	-2605.64	-1031.04	-4057.83	-3304.57
44.153	-1954.19	-2015.59	-3602.19	-2353.97	-2391.15	-2369.5	-1819.93	-2958.72	-781.256	-945.458	-2759.78	-1103.17	-4128.95	-3363.28
44.267	-2048.11	-2057.07	-3643.32	-2486.96	-2498.34	-2473.39	-1896.35	-3087.51	-876.587	-984.565	-2858.41	-1190.29	-4186.38	-3440.68
44.381	-2175.6	-2100.32	-3682.53	-2632.85	-2584.18	-2562.25	-1955.56	-3246	-969.176	-1043.16	-2897.73	-1282.47	-4227.23	-3535.42
44.495	-2326.27	-2162.71	-3728.83	-2779.99	-2645.07	-2628.39	-1999.29	-3418.6	-1047.61	-1123.3	-2895.31	-1372.13	-4256.64	-3643.79
44.609	-2483.21	-2254.26	-3790.19	-2919.97	-2686.62	-2673.22	-2036.75	-3584.64	-1109.13	-1214.71	-2880.03	-1458.82	-4284.26	-3761.9
44.724	-2628.19	-2370.69	-3869.9	-3047.62	-2717.93	-2711.3	-2079.67	-3723.31	-1157.88	-1302.17	-2878.16	-1549.29	-4317.54	-3885.94
44.838	-2748.19	-2494.05	-3964.65	-3159.99	-2747.34	-2767.58	-2135.83	-3820.63	-1200.98	-1375.52	-2903.6	-1651.45	-4357.97	-4011.09
44.952	-2840.68	-2602.47	-4064.83	-3256.16	-2781.24	-2866.39	-2205.7	-3874.14	-1244.42	-1435.48	-2956.38	-1766.9	-4401.91	-4130.14
45.066	-2914.31	-2683.69	-4157.31	-3337.33	-2824.01	-3016.84	-2284.5	-3891.44	-1290.44	-1492.46	-3027.38	-1887.69	-4444.82	-4233.69
45.18	-2984.05	-2742.98	-4230.12	-3405.54	-2877.03	-3203.45	-2367.51	-3884.65	-1337.23	-1560	-3104.55	-2000.28	-4484.16	-4313.16
45.294	-3063.12	-2800.12	-4277.91	-3461.57	-2937.54	-3390.44	-2454.05	-3865	-1380.29	-1646.54	-3177.65	-2093.61	-4519.4	-4365.97
45.408	-3156.33	-2877.76	-4305.69	-3504.66	-2998.85	-3539.35	-2546.52	-3840.47	-1414.54	-1749.27	-3240.96	-2164.96	-4550.55	-4399.89
45.522	-3258.85	-2988.79	-4327.8	-3535.88	-3052.81	-3629.61	-2646.5	-3816.46	-1436.84	-1853.33	-3294.36	-2219.97	-4578.05	-4432.27
45.636	-3360.78	-3130.46	-4361.54	-3562.41	-3093.48	-3669.04	-2752.44	-3797.44	-1448.75	-1938.06	-3342.47	-2267.98	-4604.94	-4483.42
45.75	-3454.55	-3287.51	-4418.1	-3597.59	-3119.44	-3688.18	-2861.15	-3788.13	-1458.35	-1988.02	-3392.09	-2316.88	-4638.59	-4566.66
45.864	-3539.45	-3441.25	-4497.1	-3654.7	-3134.31	-3723.32	-2970.7	-3793.5	-1479.13	-2002.54	-3448.88	-2370.93	-4689.28	-4681.19
45.978	-3620.2	-3578.85	-4587.8	-3738.52	-3145.43	-3799.44	-3080.63	-3818.21	-1524.53	-1997.18	-3515.46	-2431.9	-4765.35	-4811.69
46.092	-3700.37	-3698.34	-4676.48	-3841.81	-3162	-3921.84	-3189.11	-3865.54	-1600.37	-1995.67	-3591.37	-2501.7	-4868.27	-4934.98
46.206	-3776.72	-3807.4	-4754.15	-3950.05	-3192.51	-4077.89	-3290.74	-3936	-1700.47	-2017.82	-3674.14	-2584.04	-4990.76	-5030.19
46.32	-3839.22	-3917.67	-4818.92	-4050.85	-3242.04	-4245.1	-3378.52	-4025.63	-1809.23	-2070.97	-3759.92	-2683.92	-5119.57	-5087.53
46.434	-3878.07	-4037.58	-4873.06	-4141.2	-3310.25	-4400.17	-3448.99	-4124.74	-1909.68	-2149.15	-3843.88	-2805.12	-5241.56	-5111.97
46.549	-3893.02	-4167.55	-4918.68	-4227.75	-3391.6	-4525.51	-3506.03	-4218.71	-1991.3	-2238.6	-3921.07	-2947.07	-5349.45	-5120.77
46.663	-3897.92	-4300	-4957.04	-4320.15	-3477.82	-4611.89	-3559.1	-4292.25	-2052.53	-2325.33	-3988.1	-3103.39	-5444.12	-5135.65
46.777	-3916.61	-4424.61	-4991.35	-4422.64	-3560.61	-4658.61	-3616.64	-4335.1	-2098.34	-2401.01	-4044.76	-3263.31	-5531.92	-5173.9
46.891	-3971.36	-4535.85	-5029.06	-4529.6	-3633.1	-4672.36	-3679.4	-4346.05	-2136.47	-2464.74	-4094.48	-3415.71	-5618.66	-5241.38
47.005	-4070.02	-4638.5	-5079.59	-4628.41	-3689.63	-4665.72	-3738.98	-4331.97	-2175.31	-2520.76	-4144.04	-3552.77	-5705.17	-5331.56
47.119	-4200.76	-4746.85	-5149.15	-4707.51	-3726.12	-4654.7	-3783.75	-4303.43	-2222.99	-2573.53	-4202.42	-3671.31	-5788.14	-5430.96
47.233	-4338.23	-4877.48	-5236.76	-4764.42	-3741.98	-4655.14	-3808.7	-4269.82	-2285.87	-2624.09	-4278.51	-3771.61	-5865.89	-5527.73
47.347	-4458.74	-5039.34	-5335.23	-4808.2	-3742.32	-4679.06	-3821.89	-4237.1	-2366	-2670.16	-4377.4	-3855.66	-5943.63	-5618.14
47.461	-4553.67	-5227.56	-5435.48	-4854.66	-3737.85	-4731.86	-3841.42	-4208.17	-2459.36	-2709.47	-4496.77	-3926.95	-6032.69	-5706.78
47.575	-4632.37	-5424.63	-5530.91	-4917.51	-3742	-4811.86	-3883.56	-4184.74	-2556.48	-2742.88	-4626.66	-3991.59	-6143.89	-5800.94
47.689	-4713.11	-5607.66	-5618.64	-5001.1	-3766.68	-4910.9	-3950.28	-4168.57	-2646.01	-2774.03	-4753.78	-4058.99	-6280.3	-5903.56
47.803	-4809.48	-5757.06	-5698.22	-5099.02	-3818.45	-5016.25	-4026.34	-4162.54	-2719.72	-2806.59	-4867.92	-4139.88	-6434.88	-6010.29
47.917	-4921.49	-5862.41	-5769.97	-5199.19	-3896.36	-5113.33	-4088.89	-4170.04	-2776.29	-2842.45	-4966.01	-4241.77	-6594.84	-6112.38
48.031	-5035.81	-5924.64	-5834.07	-5291.19	-3992.22	-5189.16	-4123.33	-4193.55	-2821.55	-2883.16	-5051.15	-4364.15	-6748.83	-6202.8
48.145	-5132.96	-5955.7	-5890.42	-5370.71	-4093.03	-5235.99	-4133.69	-4231.56	-2865.12	-2932.89	-5128.59	-4497.16	-6891.85	-6280.1
48.259	-5197.39	-5976.4	-5938.67	-5438.95	-4185.59	-5253.36	-4140.56	-4276.98	-2915.48	-2998.56	-5202.09	-4625.26	-7025.69	-6347.71
48.374	-5225.4	-6011.68	-5978.64	-5498.57	-4260.52	-5247.65	-4167.98	-4318.53	-2977.34	-3085.68	-5273.45	-4735.42	-7155.88	-6409.52
48.488	-5228.45	-6083.01	-6011.49	-5550.6	-4313.78	-5229.74	-4228.59	-4345.19	-3051.99	-3193.47	-5344.15	-4825.24	-7287.93	-6465.58
48.602	-5229.15	-6200.3	-6040.17	-5594.7	-4345.36	-5212.14	-4315.76	-4350.05	-3139.17	-3314.1	-5416.88	-4905.56	-7424.75	-6510.67
48.716	-5252.11	-6357.66	-6068.61	-5631.7	-4357.12	-5206.08	-4407.09	-4330.86	-3237.55	-3437.33	-5495.29	-4994.62	-7565.5	-6536.97
48.83	-5313.81	-6535.72	-6099.26	-5665.57	-4351.69	-5218.82	-4477.03	-4288.79	-3343.49	-3555.95	-5582.91	-5106.4	-7706.02	-6539.48
48.944	-5417.17	-6709.96	-6130.74	-5702.19	-4332.59	-5251.02	-4510.53	-4229.33	-3450.34	-3666.9	-5682.32	-5240.92	-7840.23	-6521.43
49.058	-5552.74	-6859.93	-6157.42	-5745.81	-4304.38	-5295.49	-4510.55	-4165.94	-3549.58	-3767.3	-5794.96	-5383.04	-7961.96	-6496.24
49.172	-5704.22	-6974.75	-6170.9	-5795.94	-4272.24	-5339.16	-4495.34	-4120.76	-3632.67	-3849.84	-5920.02	-5510.66	-8066.25	-6483.72
49.286	-5854.66	-7053.3	-6162.78	-5846.48	-4241.1	-5368.35	-4487.53	-4117.68	-3692.29	-3902.83	-6052.75	-5605.81	-8150.83	-6501.23
49.4	-5990.82	-7101.83	-6127.31	-5888.09	-4215.25	-5375.05	-4502.36	-4170.09	-3722.98	-3916.4	-6183.46	-5661.61	-8216.83	-6555.35
49.514	-6105.72	-7132.53	-6063.75	-5912.37	-4198.22	-5361.12	-4541.27	-4272.85	-3723.47	-3891.04	-6299.43	-5682.1	-8269.63	-6638.26
49.628	-6199.47	-7163.42	-5978.18	-5916.67	-4192.59	-5337.4	-4594.04	-4405.81	-3700.05	-3842.61	-6389.16	-5678.05	-8318.1	-6731.49
49.742	-6278.33	-7216.47	-5883.33	-5907.69	-4199.25	-5319.21	-4647.36	-4545.96	-3667.91	-3799.24	-6446.46	-5662.04	-8371.24	-6814.47
49.856	-6351.72	-7310.9	-5795.12	-5900.56	-4216.8	-5319.87	-4694.28	-4678.44	-3647.03	-3790.82	-6472.25	-5645.76	-8433.42	-6873.74
49.97	-6428.04	-7453.63	-5726.26	-5912.9	-4241.64	-5345.46	-4738.15	-4797.68	-3653.99	-3835.52	-6473.96	-5638.67	-8501.16	-6908.77
50.084	-6510.85	-7633.21	-5680.32	-5955.52	-4269.91	-5392.36	-4788.65	-4901.21	-3695.14	-3931.4	-6464.11	-5647.18	-8564.38	-6932.07
50.199	-6597.21	-7823.06	-5650.13	-6025.67	-4300.01	-5448.93	-4853.07	-4983.29	-3766.08	-4057.54	-6458.16	-5674.48	-8612.23	-6963.69
50.313	-6679.6	-7993.76	-5621.91	-6107.97	-4333.29	-5499.68	-4928.86	-5035.46	-3856.6	-4184.58	-6470.81	-5720.11	-8639.83	-7022.38
50.427	-6750.27	-8126.74	-5582.92	-6181.57	-4372.04	-5531.55	-5003.85	-5053.54	-3957.07	-4288.59	-6510.87	-5779.92	-8651.6	-7117.46
50.541	-6806.4	-8220.98	-5526.98	-6229.85	-4416.05	-5538.97	-5063.92	-5043.35	-4061.85	-4361.07	-6577.36	-5846.6	-8659.53	-7244.44
50.655	-6852.9	-8289.82	-5455.6	-6246.78	-4461.19	-5526.77	-5103.27	-5020.26	-4168.95	-4409.97	-6660.94	-5911.55	-8676.55	-7386.48
50.769	-6901.51	-8350.99	-5374.66	-6238.43	-4501.68	-5509.93	-5129.6	-5002.1	-4277.65	-4451.88	-6750.1	-5967.99	-8709.96	-7520.97
50.883	-6966.54	-8417.79	-5290.2	-6220.85	-4533.7	-5509.89	-5160.46	-5001.68	-4386.01	-4500.83	-6838.77	-6013.28	-8757.95	-7628.55
50.997	-7059.79	-8495.45	-5206.03	-6215.59	-4556.36	-5547.87	-5212.36	-5023.85	-4489.94	-4561	-6929.02	-6049.11	-8811.4	-7700.05
51.111	-7187.01	-8583.29	-5123.34	-6243.57	-4569.14	-5637.16	-5290.82	-5067.92	-4584.72	-4627.6	-7027.55	-6079.47	-8858.72	-7738.46
51.225	-7347.32	-8679.3	-5041.66	-6318.96	-4569.31	-5776.65	-5387.62	-5131.84	-4667.93	-4694.1	-7139.24	-6108.82	-8889.85	-7756.24
51.339	-7532.95	-8782.95	-4959.68	-6444.36	-4552.8	-5949.05	-5487.43	-5214.15	-4741.7	-4758.89	-7262.93	-6142.6	-8898.52	-7769.95
51.453	-7728.85	-8894.67	-4875.8	-6609.7	-4518.79	-6125.1	-5578.42	-5312.52	-4811.8	-4825.8	-7391.56	-6188.65	-8882.49	-7794.84
51.567	-7912.59	-9012.93	-4788.15	-6794.41	-4473.62	-6272.14	-5659.64	-5421.3	-4884.06	-4898.68	-7515.2	-6256.67	-8843.85	-7840.73
51.681	-8058.39	-9131.98	-4694.11	-6972.65	-4430.23	-6363.27	-5740.77	-5530.94	-4960.9	-4975.54	-7623.97	-6354.18	-8789.72	-7909.41
51.795	-8145.52	-9242.7	-4590.42	-7120.42	-4403.06	-6383.81	-5835.29	-5630.71	-5040.88	-5048.03	-7709.84	-6480.65	-8730.93	-7994.48
51.909	-8168.04	-9336.05	-4474.68	-7222.44	-4402.36	-6334.41	-5951.71	-5712.73	-5120.76	-5107.29	-7767.47	-6624.19	-8678.78	-8083.31
52.024	-8138.81	-9407.87	-4348.36	-7276.34	-4431.03	-6231.62	-6088.87	-5774.86	-5197.99	-5151.39	-7795.38	-6764.09	-8639.59	-8161.4
52.138	-8085.51	-9460.9	-4218.83	-7292.05	-4484.66	-6105.53	-6237.65	-5820.41	-5271.2	-5187.89	-7797.52	-6878.65	-8611.62	-8218.5
52.252	-8039.26	-9503.47	-4097.53	-7286.8	-4553.12	-5993.16	-6386.78	-5855.83	-5339.28	-5229.4	-7783.04	-6954.44	-8585.68	-8254
52.366	-8022.46	-9545.82	-3993.71	-7278.73	-4622.04	-5927.91	-6527.83	-5888.5	-5401.15	-5285.65	-7763.27	-6992.4	-8549.42	-8278.12
52.48	-8042.3	-9595.86	-3908.23	-7281.6	-4675.42	-5928.23	-6656.68	-5925.17	-5457.44	-5358.21	-7746.54	-7006.85	-8492.97	-8306.87
52.594	-8091.6	-9656.4	-3831.99	-7302.3	-4699.6	-5991.91	-6772	-5970.44	-5512.79	-5441.35	-7733.54	-7018.2	-8411.84	-8351.67
52.708	-8155.66	-9724.2	-3751.55	-7341.28	-4688.53	-6099.36	-6873.75	-6024.65	-5575.65	-5527.2	-7716.78	-7043.66	-8307.3	-8410.39
52.822	-8220.5	-9790.9	-3657.1	-7395.51	-4646.72	-6225.37	-6963.51	-6081.99	-5654.57	-5610.77	-7685.38	-7091.21	-8184.26	-8466.43
52.936	-8278.25	-9846.36	-3547.39	-7461.35	-4588.38	-6351.68	-7044.51	-6131.76	-5752.49	-5691.61	-7632.5	-7159.11	-8049.35	-8498.3
53.05	-8327.31	-9883.57	-3427.87	-7536.06	-4532.56	-6473.02	-7119.81	-6161.87	-5863.15	-5771.89	-7561.85	-7240	-7908.91	-8493.74
53.164	-8368.35	-9902.75	-3304.87	-7616.18	-4496.41	-6592.49	-7189.03	-6163.74	-5972.45	-5852.91	-7488.45	-7325.49	-7767.92	-8458.69
53.278	-8399.19	-9911.64	-3180.51	-7695.5	-4489.2	-6710.21	-7246.1	-6133.95	-6063.81	-5932.53	-7432.57	-7409.41	-7629.46	-8414.53
53.392	-8413.13	-9920.1	-3052.59	-7765.85	-4508.65	-6815.02	-7281.41	-6074.23	-6124.45	-6004.84	-7408.69	-7488.8	-7494.31	-8385.74
53.506	-8402.27	-9932.58	-2917.85	-7821.19	-4541.14	-6885.61	-7288.06	-5991.98	-6149.66	-6061.96	-7415.67	-7563.34	-7360.5	-8384.61
53.62	-8363.52	-9944.19	-2775.53	-7862.11	-4566.02	-6900.8	-7267.2	-5900.7	-6143.66	-6097.32	-7434.2	-7633.35	-7221.54	-8402.39
53.734	-8301.12	-9943.97	-2627.33	-7895.63	-4563.06	-6851.44	-7229.04	-5819.34	-6117.5	-6108.12	-7434.6	-7697.57	-7066.07	-8411.21
53.849	-8222.55	-9922.43	-2474.81	-7929.93	-4519.03	-6746.13	-7188.53	-5767.18	-6084.16	-6095.9	-7390.56	-7752.08	-6880.09	-8377.67
53.963	-8131.23	-9877.39	-2316.96	-7966.98	-4431.1	-6607.37	-7159.62	-5754.48	-6052.13	-6064.81	-7291.25	-7791.18	-6652.45	-8280.11
54.077	-8023.14	-9813.66	-2151.01	-7999.57	-4306.07	-6462.64	-7151.39	-5773.94	-6020.93	-6019.13	-7144.36	-7810.16	-6381.12	-8120.41
54.191	-7892.11	-9737.47	-1975.41	-8014.59	-4157.09	-6335.49	-7167.42	-5798.68	-5982.33	-5962.05	-6969.9	-7807.85	-6075.41	-7923.05
54.305	-7739.08	-9651.5	-1791.82	-8000.35	-3999.55	-6240.49	-7206.45	-5790.46	-5927.61	-5895.84	-6789.8	-7786.8	-5752.61	-7722.36
54.419	-7576.82	-9553.21	-1605.06	-7951.62	-3847.51	-6181.04	-7262.4	-5716.25	-5856.74	-5822.67	-6619.88	-7751.28	-5430.5	-7546.32
54.533	-7425.04	-9437.87	-1421.1	-7870.01	-3711.21	-6149.24	-7324.09	-5563.72	-5782.15	-5745.07	-6466.22	-7705.19	-5120.42	-7406.52
54.647	-7297.85	-9303.41	-1245.24	-7761.48	-3596.74	-6128.68	-7376.31	-5347.52	-5723.27	-5665.7	-6325.7	-7651.87	-4824.64	-7297.27
54.761	-7192.31	-9153.77	-1080.73	-7633.86	-3506.84	-6101.83	-7403.4	-5102.48	-5694.81	-5587.16	-6188.06	-7595.68	-4538.59	-7201.54
54.875	-7087.03	-9000.36	-927.404	-7496.27	-3441.79	-6058.42	-7394.19	-4867.41	-5696	-5511.26	-6039.58	-7542.43	-4255.25	-7098.37
54.989	-6950.21	-8859.6	-780.31	-7358.2	-3398.23	-5998.63	-7346.15	-4668.42	-5708.31	-5437.62	-5868.52	-7497.12	-3968.63	-6968.27
55.103	-6753.86	-8746.8	-630.191	-7228.12	-3367.72	-5927.53	-7265.39	-4509.77	-5702.85	-5362.3	-5670.9	-7459.69	-3674.62	-6796.72
55.217	-6486.1	-8667.77	-467.172	-7111.2	-3337	-5844.93	-7162.35	-4374.8	-5653.53	-5277.9	-5453.16	-7423.04	-3369.55	-6577.18
55.331	-6156.34	-8612.17	-285.986	-7008.66	-3291.72	-5741.3	-7046.26	-4235.22	-5548.81	-5175.81	-5229.22	-7375.89	-3048.61	-6312.8
55.445	-5791.76	-8554.43	-89.189	-6917.9	-3221.32	-5604.65	-6921.5	-4063.74	-5395.81	-5049.88	-5012.39	-7308.74	-2706.6	-6016.03
55.559	-5426.44	-8463.01	114.063	-6832.76	-3121.75	-5433.44	-6788.11	-3845.35	-5216.24	-4899.06	-4807.61	-7218.67	-2340.53	-5704.81
55.674	-5088.9	-8314.77	312.742	-6744.11	-2994.51	-5244.2	-6644.95	-3583.17	-5037.08	-4727.81	-4608.29	-7108.76	-1953.85	-5396.96
55.788	-4792.89	-8104.41	498.885	-6639.93	-2843.92	-5065.8	-6492.38	-3297.39	-4881.13	-4544.58	-4399.4	-6983.01	-1557.93	-5104.96
55.902	-4535.11	-7845.55	672.081	-6506.7	-2675.32	-4924.9	-6332.45	-3016.93	-4761.21	-4359.97	-4164.1	-6841.66	-1168.99	-4833.03
56.016	-4299.52	-7562.87	836.748	-6331.98	-2494.52	-4832.15	-6167.04	-2767.97	-4678.49	-4185.28	-3891.07	-6681.52	-801.464	-4576.9
56.13	-4063.84	-7282.23	994.492	-6108.82	-2308.08	-4777.56	-5996.91	-2563.31	-4623.74	-4030.31	-3579.45	-6500.86	-460.958	-4326.56
56.244	-3807.14	-7022.25	1151.86	-5839.94	-2122.9	-4735.53	-5821.95	-2397.88	-4580.07	-3899.29	-3240.55	-6304.05	-142.458	-4069.68
56.358	-3515.99	-6790.54	1313.85	-5539.31	-1945.39	-4674.61	-5642.02	-2251.58	-4526.96	-3786.1	-2895.19	-6101.74	165.952	-3795.14
56.472	-3189.2	-6582.92	1482.72	-5227.93	-1781.06	-4567.66	-5456.68	-2098.13	-4444.85	-3672.25	-2566.49	-5905.27	476.311	-3495.92
56.586	-2839.69	-6386.7	1657.46	-4926.05	-1633.27	-4400.5	-5263.75	-1916.12	-4319.69	-3531.37	-2269.82	-5719.96	795.05	-3170.41
56.7	-2490.42	-6185.69	1833.96	-4645.57	-1501.01	-4176.27	-5058.15	-1697.38	-4146.33	-3339.04	-2006.56	-5542.09	1132.31	-2821.81
56.814	-2164.91	-5965.83	2006.02	-4388.03	-1376.79	-3915.2	-4833.52	-1449.41	-3929.88	-3083.8	-1764.2	-5361.52	1480.72	-2456.51
56.928	-1877.12	-5718.54	2166.82	-4148.06	-1248.08	-3647.32	-4585.91	-1190.93	-3684.86	-2772.58	-1523.97	-5168.34	1827.91	-2081.02
57.042	-1625.71	-5440.63	2311.38	-3919.88	-1103.27	-3400.71	-4316.67	-943.917	-3431.34	-2427.55	-1270.56	-4958.31	2169.63	-1700.99
57.156	-1396.14	-5132.95	2439.18	-3700.47	-939.84	-3190.04	-4032.1	-726.601	-3188.88	-2077.47	-998.48	-4733.58	2503.37	-1321.39
57.27	-1168.14	-4799.52	2555.18	-3489.15	-768.583	-3011.19	-3740.52	-548.932	-2969.95	-1748.24	-712.203	-4498.6	2827.94	-947.429
57.384	-924.272	-4448.3	2668.25	-3284.28	-609.649	-2845.39	-3448.63	-408.758	-2775.89	-1456.87	-422.306	-4254.92	3142.99	-583.127
57.498	-656.44	-4092.16	2787.52	-3081.37	-481.682	-2670.6	-3159.74	-289.222	-2598.36	-1209.63	-141.233	-3998.49	3449.41	-228.466
57.613	-367.691	-3746.8	2919.11	-2873.17	-390.501	-2473.42	-2875.23	-160.94	-2425.56	-1003.2	120.288	-3720.93	3748.76	121.363
57.727	-69.964	-3426.21	3064.5	-2651.03	-324.682	-2254.91	-2596.28	7.51	-2249.84	-827.962	355.798	-3414.68	4041.56	472.237
57.841	220.76	-3135.85	3219.86	-2406.34	-261.199	-2028.24	-2324.65	233.261	-2071.37	-672.414	566.078	-3078.33	4324.7	823.854
57.955	488.635	-2868.93	3376.83	-2133.44	-176.861	-1810.95	-2061.67	506.735	-1896.41	-525.698	757.455	-2719.99	4591	1155.81
58.069	720.624	-2608.46	3524.65	-1833.1	-59.061	-1617.16	-1806.68	793.774	-1731.59	-377.722	930.072	-2357.62	4832.82	1464.9
58.183	905.32	-2335.59	3653.9	-1515.93	91.311	-1452.2	-1557.04	1049.53	-1578.83	-218.471	1121.63	-2014.92	5047.25	1738.07
58.297	1044.71	-2038.57	3760.02	-1201.29	263.385	-1310.77	-1308.9	1250.3	-1433.55	-39.471	1344.94	-1713.78	5239.53	1972.63
58.411	1152.6	-1718.6	3844.18	-911.041	443.833	-1178.57	-1058.01	1400.56	-1286.68	162.051	1601.65	-1466.38	5421.4	2179.95
58.525	1248.41	-1388.6	3910.99	-659.742	622.333	-1037.73	-799.831	1527.03	-1129.05	379.991	1879.47	-1269.97	5605.5	2381.95
58.639	1351.9	-1066.64	3964.88	-447.651	792.687	-875.507	-529.954	1663.78	-956.094	595.099	2155.22	-1108.05	5798.87	2602.64
58.753	1473.42	-767.51	4008.57	-260.759	938.65	-691.327	-246.298	1832.72	-770.979	793.317	2402.67	-957.054	5999.23	2858.03
58.867	1609.82	-496.352	4044.27	-77.684	1066.36	-496.352	47.436	2033.9	-583.827	978.938	2602.58	-794.351	6195.94	3148.51
58.981	1748.17	-247.03	4075.45	120.575	1176.89	-305.388	341.159	2249.17	-407.382	1157.07	2750.33	-603.21	6375.3	3458.52
59.095	1874.41	-4.099	4107.31	342.839	1268.8	-126.49	621.988	2455.58	-251.159	1336.82	2857.7	-374.647	6527.23	3763.74
59.209	1980.34	252.078	4144.44	582.577	1343.43	43.331	879.015	2637.38	-118.038	1523	2946.55	-108.074	6650.01	4042.84
59.323	2066.67	539.362	4187.72	816.625	1403.74	214.24	1096.86	2790.07	-4.708	1711	3038.73	186.832	6750.35	4287.18
59.438	2141	867.176	4232.61	1033.61	1452.5	396.149	1299.5	2916.04	95.073	1888.12	3146.44	489.102	6839.41	4502.32
59.552	2213.06	1214.82	4270.56	1214.28	1491.39	593.207	1497.61	3018.71	187.247	2039.88	3269.94	765.627	6926.98	4701.04
59.666	2288.29	1578.61	4293.14	1348.34	1522.25	794.433	1700.91	3101.13	277.173	2157.09	3401.39	987.169	7017.03	4892.53
59.78	2362.7	1930.4	4297.33	1438.44	1549.26	980.41	1913.69	3169.38	370.893	2240.24	3531.92	1152.86	7106.72	5074.67
59.894	2422.67	2242.82	4288.27	1499.49	1579.6	1160.56	2132.16	3236	476.213	2298.84	3656.19	1269.35	7189.23	5235.3
60.008	2450.51	2500.72	4277.67	1552.73	1622.06	1325.37	2344.72	3317.12	599.267	2346.86	3773.96	1356.85	7258.99	5361.5
60.122	2434.03	2706.92	4277.98	1618.4	1684.1	1468.43	2536.7	3423.7	745.558	2396.24	3889.17	1438.18	7315.9	5451.11
60.236	2374.29	2878.97	4296.34	1708.71	1769.25	1589.79	2697.83	3552.58	910.324	2451.84	4008.47	1528.89	7365.74	5519.16
60.35	2287.75	3039.7	4331.38	1823.94	1875.34	1696.25	2828.11	3685.61	1080.42	2510.25	4138.05	1633.41	7415.83	5594.15
60.464	2200.74	3207.26	4374.5	1952.67	1994.29	1797.99	2937.78	3799.44	1239.17	2563.52	4278.59	1748.28	7469.29	5705.07
60.578	2139.8	3391.52	4413.98	2076.15	2113	1901.78	3041.47	3879.26	1372.85	2605.01	4421.04	1867.5	7521.31	5865.97
60.692	2121.73	3595.2	4439.22	2176.55	2216.2	2006.61	3150.36	3927.55	1474.56	2633.81	4547.07	1985.87	7561.01	6066.97
60.806	2148.11	3816.82	4442.71	2246.04	2290.86	2104.45	3269.2	3961.73	1544.37	2655.38	4636.45	2100.33	7576.58	6278.28
60.92	2205.64	4051.13	4421.01	2291.46	2330.99	2187.24	3397.56	4004.15	1586.65	2678.61	4677.43	2210.86	7562	6465.13
61.034	2272.39	4286.96	4374.76	2331.88	2340.97	2254.29	3532.82	4070.96	1607.35	2711.16	4673.51	2322.41	7521.13	6604.96
61.148	2327.2	4508.01	4309.3	2388.93	2334.67	2314.93	3671.95	4166.14	1611.84	2755.55	4642.44	2446.02	7467.5	6696.68
61.263	2358.47	4697.99	4234.34	2477.05	2330.34	2383.76	3810.46	4282.36	1604.18	2807.7	4608.35	2595.5	7418.68	6755.66
61.377	2368.62	4849.24	4162.28	2598.01	2342.82	2472.13	3942.18	4405.97	1588.22	2858.18	4593.08	2780.07	7387.86	6800.58
61.491	2370.71	4967.77	4104.46	2742.36	2377.36	2580.95	4060.55	4522.79	1569.48	2896.3	4610.32	2997.2	7376.45	6841.09
61.605	2380.34	5071.09	4066.71	2894.75	2427.88	2700.82	4161.33	4621.03	1556.31	2915.4	4663.71	3232.14	7372.92	6874.54
61.719	2407.05	5179.17	4046.52	3039.66	2481.41	2817.55	4244.26	4691.58	1557.43	2915.95	4746.49	3464.38	7359.62	6891.71
61.833	2451.11	5304.42	4034.05	3165.42	2525.78	2920.58	4312.09	4729.12	1576.66	2904.53	4842.8	3677.29	7323.98	6884.37
61.947	2506.36	5446.48	4016.94	3267.06	2555.66	3007.75	4367.67	4735.67	1608.17	2888.69	4930.28	3863.8	7266.11	6849.33
62.061	2565.43	5594.11	3986.29	3346.46	2573.56	3084.24	4412.05	4724.44	1636.27	2871.9	4986.25	4025.59	7198.35	6787.77
62.175	2623.22	5731.39	3940.2	3410.31	2585.01	3157.13	4444.48	4717.58	1641.55	2852.3	4996.27	4167.5	7136.89	6703.64
62.289	2677.45	5843.68	3882.97	3466.03	2592.61	3230.55	4464.84	4734.65	1610.8	2827.04	4961.52	4292.95	7091.93	6603.08
62.403	2727.18	5921.13	3821.31	3517.57	2593.53	3304.64	4475.39	4778.85	1545.44	2798.25	4899.66	4402.71	7063.5	6495.48
62.517	2770.94	5959.07	3760.05	3563.82	2582.38	3378.85	4479.89	4831.99	1463.43	2775.72	4836.8	4496.71	7044.08	6393.71
62.631	2806.62	5958.41	3699.76	3599.66	2557.26	3454.78	4481.28	4864.07	1392.15	2772.81	4793.96	4576.3	7024.82	6312.86
62.745	2832.4	5926.01	3636.85	3619.42	2523.61	3534.77	4479.86	4852.71	1356.24	2797.59	4777.22	4645.75	6998.81	6266.24
62.859	2850.11	5875.55	3566.5	3620.37	2493.21	3615.92	4473.28	4796.78	1365.9	2844.95	4776.83	4711.94	6960.69	6260.17
62.973	2867.63	5824.92	3486.58	3604.86	2478.3	3684.97	4458.86	4716.4	1412.43	2896.12	4776.57	4783.78	6904.6	6289.57
63.088	2898.33	5790.46	3399.92	3580.39	2484.67	3721.12	4435.93	4639.55	1472.96	2926.73	4765.2	4871.32	6824.63	6337.18
63.202	2955.26	5780.83	3312.43	3556.7	2507.98	3707.48	4407.06	4586.11	1521.59	2918.91	4743.09	4984.62	6718.31	6377.35
63.316	3042.17	5794.52	3228.18	3541.72	2535.97	3644.13	4377.26	4558.35	1541.5	2870.44	4718.81	5132.37	6590.22	6384.47
63.43	3147.24	5822.64	3145.9	3538.1	2555.14	3552.43	4351.53	4542.1	1531.94	2796.27	4700.32	5319.15	6451.7	6342.43
63.544	3245.91	5854.88	3060.64	3542.97	2557.46	3467.31	4331.79	4515.39	1506.43	2722.2	4687.78	5542.12	6316.52	6250.77
63.658	3313.72	5883.9	2969.2	3549.78	2542.8	3420.5	4315.35	4460.58	1483.69	2674.3	4673.5	5787.19	6195.16	6124.77
63.772	3342.2	5907.12	2873.81	3551.58	2516.57	3426.15	4296.4	4374.98	1476.35	2668.65	4648.18	6027.18	6090.88	5987.93
63.886	3346.26	5925.68	2780.52	3544.11	2484.8	3475.71	4270.38	4274.18	1485.05	2705.22	4607.7	6224.42	6000.35	5861.26
64	3356.04	5941.81	2694.07	3527.68	2451.04	3544.74	4237.82	4185.96	1501.56	2768.43	4554.82	6338.51	5916.22	5755.71
64.114	3398.07	5955.98	2615.04	3507.37	2416.86	3605.97	4205.49	4136.48	1517.88	2834.31	4495.62	6338	5830.79	5671.57
64.228	3478.6	5965.34	2541.95	3491.91	2384.36	3641.56	4182.78	4137.76	1533.11	2881.2	4434.34	6211.48	5739.25	5603.34
64.342	3581.17	5964.54	2475.63	3489.34	2357.04	3648.05	4175.65	4183.64	1553.16	2898.84	4370.95	5973.4	5640.93	5545.02
64.456	3678.85	5948.78	2420.29	3501.44	2338.18	3633.36	4182.51	4255.03	1584.5	2891.07	4303.61	5660.97	5539.09	5491.6
64.57	3751.19	5917.19	2379.5	3520.49	2328.37	3609.83	4194.25	4329.27	1627.95	2870.7	4232.31	5322.34	5438.5	5437.04
64.684	3794.27	5872.87	2350.8	3530.57	2325.47	3588.35	4199.41	4386.04	1678.02	2850.7	4160.36	5002.05	5342.12	5373.27
64.798	3818.17	5820.06	2324.83	3514.43	2327.41	3576.27	4190.71	4408.91	1727.45	2837.02	4092.36	4729.11	5248.96	5292.57
64.913	3837.8	5760.83	2290.43	3462.55	2334.91	3576.33	4168.73	4385.66	1772.62	2827.19	4030.86	4513.64	5154.58	5192.64
65.027	3862.12	5694.2	2242.15	3378.82	2350.76	3585.56	4140.36	4311.23	1814.59	2814.11	3975.53	4350.54	5053.97	5079.71
65.141	3889.05	5619.43	2183.45	3280.37	2375.96	3594.33	4113.4	4191.44	1855.35	2791.07	3925.1	4226.99	4945.24	4967.16
65.255	3907.58	5539.45	2123.6	3190.15	2406.12	3588.49	4091	4044.73	1892.77	2755.04	3879.61	4128.93	4831.73	4868.82
65.369	3905.47	5461.81	2070.47	3127.06	2431.76	3555.9	4070.49	3897.13	1919.35	2706.94	3840.54	4044.57	4721.3	4791.12
65.483	3878.3	5394.18	2026.07	3097.93	2442.02	3493.36	4046.11	3773.04	1926.31	2650.65	3808.67	3965.17	4623.29	4729.7
65.597	3833.83	5338.92	1987	3095.78	2429.38	3408.64	4013.06	3685.1	1910.87	2591.41	3782.39	3884.31	4544.48	4672.3
65.711	3788.74	5290.69	1948.84	3104.47	2392.09	3315.45	3969.66	3631.41	1880.71	2534.32	3757.45	3797.83	4486.17	4606.29
65.825	3759.29	5239.95	1910.39	3106.39	2334.35	3225.42	3916.32	3600.84	1851.81	2482.67	3727.53	3704.57	4442.67	4526.06
65.939	3752.91	5179.08	1874.45	3089.11	2264.77	3143.08	3853.46	3583.03	1840.86	2437.18	3684.41	3607.39	4403.03	4434.87
66.053	3766.09	5106.69	1844.95	3049.08	2193.68	3067.36	3780.97	3573.9	1857.58	2396.95	3618.91	3513.39	4354.61	4340.68
66.167	3789.18	5028.08	1823.23	2991.78	2129.05	2996.63	3699.63	3572.26	1901.41	2361.95	3524.8	3432.61	4288.69	4249.1
66.281	3813.66	4952.47	1806.23	2929.47	2072.7	2932.49	3612.73	3571.62	1963.53	2334.75	3404.81	3374.61	4204.51	4159.13
66.395	3836.95	4889.48	1787.92	2876.28	2019.37	2879.58	3526.51	3556.45	2031.49	2320.16	3273.74	3344.34	4109.2	4064.99
66.509	3862.37	4845.79	1762.86	2842.17	1961.08	2842.84	3449.09	3509.3	2092.8	2322.82	3154.48	3339.18	4012.96	3962.58
66.623	3895.61	4820.95	1729.17	2828.03	1894.62	2824.64	3388.61	3423.8	2136.89	2344.75	3066.67	3349.36	3922.74	3856
66.738	3939.25	4805.64	1689.26	2825.82	1826.68	2824.35	3351.37	3312.09	2156.09	2383.41	3015.32	3361.33	3839.4	3757.75
66.852	3989.79	4783.64	1648.21	2823.92	1771.34	2839.26	3339.9	3198.7	2146.5	2430.97	2987.17	3363.03	3759.58	3682.87
66.966	4037.28	4738.99	1611.51	2815.12	1741.51	2864.89	3351.43	3105.16	2109.3	2474.53	2958.45	3348.11	3679.96	3639.34
67.08	4069.22	4664.63	1582.87	2800.4	1740.23	2894.51	3377.14	3037.49	2051.56	2498.59	2908.91	3317.71	3599.26	3622.53
67.194	4076.11	4567.01	1563.42	2786.59	1758.86	2918.07	3403.3	2986.63	1986.17	2490.32	2833.18	3279.02	3517.58	3615.86
67.308	4056.38	4463.37	1551.78	2779.65	1782.81	2923.38	3414.53	2939.77	1928.85	2445.97	2742.58	3241.01	3434.7	3597.92
67.422	4017.25	4373.38	1544.76	2779.49	1800.08	2899.76	3398.62	2891.87	1892.9	2373.98	2657.45	3209.09	3350.74	3552.38
67.536	3970.31	4309.71	1538.81	2780.36	1805.73	2842.81	3350.58	2847.2	1883.57	2291.73	2595.47	3181.72	3267.75	3475.4
67.65	3924.29	4273.54	1531.82	2776.19	1800.83	2756.73	3274.75	2811.57	1895.6	2217.13	2563.53	3151.09	3190.16	3377.33
67.764	3879.69	4255.64	1524.74	2765.78	1787.7	2652.68	3183.58	2783.91	1916.25	2160.58	2556.68	3108.3	3122.43	3277.27
67.878	3830.36	4241.35	1522.04	2753.53	1766.83	2544.49	3094.01	2755.67	1932.15	2122.38	2562.88	3049.34	3066.12	3194.11
67.992	3770.38	4216.64	1530.56	2745.68	1737.49	2444.08	3022.62	2718.02	1935.87	2096.03	2569.76	2978.57	3019.42	3138.76
68.106	3701.12	4172.57	1556.5	2744.88	1700.88	2359.87	2981.51	2669.7	1928.03	2073.63	2569.07	2907.69	2979.74	3111.39
68.22	3632.12	4107.77	1601.73	2748.27	1662.72	2296.89	2975.36	2618	1914.77	2049.44	2557.09	2850.71	2946.73	3103.76
68.334	3575.4	4029.04	1661.33	2750.27	1632.27	2257.51	3000.34	2572.68	1902.66	2020.22	2533.16	2817.85	2922.38	3103.14
68.448	3539.47	3949.28	1724.02	2748.24	1618.14	2240.89	3044.16	2538.87	1894.36	1984.96	2498.13	2810.63	2908.2	3095.72
68.563	3527.01	3882.36	1775.42	2745.53	1623.12	2241.41	3088.19	2514.75	1887.81	1945.14	2454.15	2821.14	2901.55	3069
68.677	3536.62	3836.41	1803.06	2749.27	1642.51	2247.75	3112.07	2494.96	1878.51	1905.52	2404.59	2835.85	2894.89	3015.25
68.791	3563.76	3808.67	1800.78	2765.02	1666.48	2245.73	3100.74	2475.01	1863.16	1873.38	2353.07	2842.35	2878.15	2936.12
68.905	3599.51	3786.32	1770.71	2793.63	1685.23	2223.92	3051.03	2453.17	1841.12	1855.45	2302.28	2835.06	2843.7	2845.38
69.019	3629.76	3752.67	1721.87	2832.79	1693.07	2179.4	2973.97	2429.72	1813.17	1854	2253.69	2816.29	2790.99	2765.62
69.133	3639.27	3696.05	1665.41	2881.54	1690.01	2119.08	2890.28	2406.24	1779.13	1864.34	2208.6	2792.41	2727.57	2718.32
69.247	3619.68	3615.83	1609.16	2941.7	1680.9	2055.39	2821.03	2385.41	1737.24	1876.16	2169.11	2768.19	2665.59	2712.52
69.361	3576.31	3522	1555.39	3014.3	1672.58	2000.1	2778.47	2369.91	1686.2	1878.26	2137.43	2743.6	2615.26	2739.68
69.475	3527.15	3429.01	1503.43	3094.13	1670.24	1960.61	2761.9	2360.17	1628.71	1864.46	2114.31	2714.9	2579.67	2778.28
69.589	3493.07	3347.86	1455.6	3166.6	1673.99	1940.43	2760.57	2353.22	1573.31	1837.41	2098.2	2678.9	2554.23	2804.32
69.703	3485	3280.88	1420.47	3211.93	1678.83	1939.92	2761.26	2344.18	1532.58	1807.59	2086.43	2636.67	2530.6	2801.57
69.817	3496.67	3222.28	1409.96	3213.87	1678.73	1955.33	2755.56	2329.26	1517.62	1788.1	2077.32	2593.88	2502.03	2766.95
69.931	3507.93	3163.62	1431.81	3168.16	1672.12	1976.45	2742.09	2307.99	1531.64	1787.38	2070.98	2557.42	2466.24	2711.36
70.045	3497.25	3100.49	1483.66	3085.37	1663.42	1988.23	2723.68	2282.49	1566.51	1804.39	2068.41	2530.56	2425.73	2655.48
70.159	3454.26	3036.25	1553.34	2985.79	1658.91	1977.38	2701.97	2255.3	1605.1	1828.41	2069.84	2510.47	2385.67	2621.07
70.273	3384.65	2981.02	1624.47	2889.98	1660.13	1940.08	2674.47	2227.23	1628.19	1844.12	2074.57	2489.27	2351.19	2619.67
70.388	3304.83	2946.16	1683	2811.39	1661.26	1883.91	2636.09	2196.57	1622.12	1839.17	2082.34	2458.34	2324.98	2644.49
70.502	3232.39	2937.34	1720.77	2754.45	1653	1822.37	2583.66	2160.36	1582.68	1809.96	2094.43	2413.39	2305.81	2672.48
70.616	3179.06	2949.92	1735.54	2717.4	1630.1	1766.55	2519.19	2117.63	1514.25	1762.1	2112.07	2357.71	2289.1	2677.06
70.73	3149.66	2969.91	1729.62	2696.09	1595.95	1721.68	2449.6	2072.94	1426.55	1705.46	2133.56	2301.76	2270.2	2643.42
70.844	3144.29	2980.75	1707.69	2685.46	1560.94	1690.2	2383.14	2036.81	1331.41	1647.93	2152.08	2259.13	2248.17	2576.61
70.958	3160.31	2972.7	1674.94	2680.59	1536.06	1677.35	2326.01	2022.18	1241.7	1592.36	2157.15	2240.61	2227.39	2497.68
71.072	3191.97	2948.77	1635.41	2678.17	1526.64	1691.37	2281.42	2037.49	1170.79	1538.34	2139.59	2249.48	2214.98	2432.09
71.186	3230.46	2922.36	1591.64	2678.56	1530.73	1737.02	2251.66	2081.07	1130.69	1486.34	2097.3	2279.8	2215.46	2398.27
71.3	3265.09	2907.91	1545.77	2685.78	1542.17	1807.54	2239.57	2140.39	1128.31	1440.06	2037.83	2317.87	2226.53	2401.88
71.414	3286.3	2910.31	1500.98	2704.82	1555.53	1883.81	2247.88	2196.95	1161.56	1405.71	1975.81	2346.45	2239.67	2436.92
71.528	3288.79	2921.4	1462.36	2737.68	1569.26	1943.41	2276.24	2233.72	1218.28	1389.03	1926.09	2350.01	2245.42	2490.57
71.642	3273.34	2925.21	1436.09	2781.56	1584.9	1973.21	2318.21	2241.2	1279.53	1392.75	1896.65	2320.96	2239.48	2548.66
71.756	3246.24	2908.14	1427.56	2830.09	1603.25	1975.34	2362.1	2220.25	1325.64	1415.74	1885.95	2263.82	2224.72	2599.03
71.87	3215.69	2866.47	1438.74	2876.7	1620.66	1962.08	2395.55	2181.25	1342.21	1453.67	1886.18	2195.29	2207.65	2632.39
71.984	3185.89	2807.08	1466.22	2916.99	1628.6	1944.84	2410.99	2141	1323.4	1499.94	1890.09	2138.73	2191.89	2642.09
72.098	3152.54	2742.78	1500.21	2949.01	1617.77	1926.23	2407.91	2116.77	1272.14	1546.36	1896.03	2114.53	2174.35	2624.49
72.213	3104.7	2686.17	1526.59	2971.02	1584.54	1901.3	2390.18	2119.19	1198.53	1583.72	1907.83	2130.89	2147.43	2580.24
72.327	3032.82	2644.69	1531.44	2980.12	1535.31	1864.61	2360.85	2146.31	1116.48	1603.65	1929.78	2179.78	2105.59	2515.59
72.441	2939.05	2618.42	1506.87	2972.47	1484.94	1817.24	2319.57	2183.57	1040.63	1601.27	1961.65	2240.15	2051.36	2442.45
72.555	2840.68	2600.91	1455.63	2945.53	1449.58	1768.82	2264.81	2210.76	983.482	1577.54	1997.11	2286.86	1995.52	2376.89
72.669	2763.82	2583.76	1391.31	2900.28	1437.67	1734.13	2199.48	2212.99	953.516	1539.2	2026.69	2301.32	1951.87	2335.52
72.783	2730.08	2562.91	1333.34	2841.61	1444.89	1726.32	2133.57	2188.81	954.064	1495.75	2042.4	2278.39	1930.28	2329.73
72.897	2744.85	2542.68	1298.4	2776.52	1457.03	1749.41	2080.6	2150.99	982.156	1454.68	2041.24	2226.34	1932.52	2359.77
73.011	2794.05	2533.21	1292.99	2711.56	1458.63	1794.2	2049.46	2119.11	1028.55	1418.1	2025.7	2160.81	1952.29	2412.14
73.125	2851.51	2542.41	1311.53	2651.64	1442.64	1840.41	2038.35	2108.5	1079.71	1383.35	2001.82	2096.61	1979.09	2463.92
73.239	2892.71	2567.71	1340.46	2600.03	1414.26	1866.1	2036	2121.47	1121.67	1347.54	1976.1	2042.64	2002.47	2493.24
73.353	2907.15	2593.77	1365.49	2559.52	1387.7	1859.39	2029.62	2145.59	1143.81	1312.56	1953.13	2001.39	2016.32	2489.64
73.467	2901.33	2598.81	1377.34	2532.72	1377.72	1824.76	2013.05	2160.13	1139.99	1286.24	1934.18	1971.37	2020.52	2457.81
73.581	2890.62	2565.53	1373.84	2520.61	1391.06	1778.67	1989.18	2146.73	1108.58	1277.54	1917.18	1949.08	2019.5	2412.21
73.695	2886.01	2490.66	1358.75	2520.83	1422.63	1737.13	1966.83	2099.03	1053.2	1289.32	1897.53	1929.55	2018.28	2367.32
73.809	2886.19	2387.6	1338.53	2526.7	1457.82	1704.91	1954.6	2026.46	984.802	1314.07	1869.81	1907.17	2018.13	2330.9
73.923	2880.95	2280.89	1318.74	2529.06	1479.76	1675.11	1956.15	1950.9	921.75	1336.45	1830.24	1878.55	2015.01	2304.36
74.038	2862.14	2195.75	1300.77	2520.54	1477.52	1638.53	1967.92	1897.05	885.388	1341.29	1779.46	1846.01	2002.1	2287.69
74.152	2832.95	2148.27	1281.34	2499.99	1450.99	1594.73	1979.6	1880.75	891.992	1321.85	1724.46	1817.73	1974.18	2283.16
74.266	2807.19	2140.63	1255.41	2473.96	1410	1554.66	1977.49	1901.07	945.654	1283.07	1677.49	1802.38	1930.76	2293.84
74.38	2799.7	2162.5	1221.16	2453.75	1368.22	1533.46	1950.73	1941.38	1036.27	1238.49	1651.54	1801.36	1876.44	2318.69
74.494	2815.76	2196.97	1183.49	2449.89	1336.08	1539.74	1897.39	1979.08	1142.41	1203.42	1653.95	1805.18	1819.37	2349.05
74.608	2847.45	2227.65	1152.7	2467.28	1317.18	1570.16	1827.08	1997.74	1237.94	1188.76	1681.57	1798.03	1769.02	2370.64
74.722	2879.25	2243.9	1139.29	2504.07	1309.59	1611.96	1757.45	1993.45	1299.2	1198	1720.82	1768.09	1734.34	2370.54
74.836	2897.8	2242.54	1147.77	2553.02	1309.62	1650.41	1706.53	1972.24	1312.14	1227.65	1753.24	1716.12	1721.39	2344.19
74.95	2898.94	2226.84	1173.77	2604.34	1314.68	1674.84	1684.5	1942.96	1277.96	1269.62	1763.86	1655.97	1731.26	2297.09
75.064	2888.21	2203.93	1205.92	2647.69	1323.21	1680.97	1690.27	1912.47	1214.07	1314.07	1747.8	1607.1	1759.24	2240.17
75.178	2875.93	2182.16	1231.34	2673.46	1332.82	1670.58	1713.63	1885.58	1148.61	1351.48	1711.59	1584.19	1796.33	2182.96
75.292	2870.51	2168.37	1241.38	2674.41	1339.54	1650.97	1741.6	1866.54	1108.83	1373.98	1668.87	1590.44	1832.37	2130.89
75.406	2873.41	2164.8	1234.93	2648.11	1338.95	1634.12	1764.87	1858.26	1109.03	1376.11	1633.32	1617.14	1858.92	2087.7
75.52	2878.21	2167.24	1217.83	2599.68	1328.76	1633.74	1780.05	1859.49	1144.45	1355.87	1613.25	1648.58	1870.96	2058.92
75.634	2874.09	2166.45	1199.04	2541.97	1310.86	1660.06	1787.84	1863.53	1194.71	1316.02	1609.48	1668.88	1867.15	2050.38
75.748	2852.16	2153.15	1185.8	2492.04	1290.83	1713.56	1788.94	1860.99	1234.4	1264.3	1616.83	1667.43	1849.75	2062.97
75.863	2811.47	2123.73	1179.66	2464.33	1275.33	1782	1781.78	1844.67	1244.12	1211.49	1627.35	1641.86	1823.52	2089.2
75.977	2761.07	2082.44	1175.75	2464.62	1268.5	1843.75	1763.43	1812.66	1217.26	1167.27	1633.92	1597.19	1794.21	2116.62
76.091	2717.12	2038.91	1166.05	2488.19	1270.16	1876.89	1732.41	1768.3	1160.4	1136.05	1632.52	1542.54	1765.7	2135.01
76.205	2696.24	2002.93	1145.3	2523.03	1276.88	1869.45	1691.11	1719.06	1089.94	1115.63	1622.78	1486.64	1738.7	2141.15
76.319	2708.36	1979.74	1116.63	2555.79	1284.54	1825.02	1646.48	1675.79	1026.14	1099.53	1606.94	1434.66	1711.55	2136.64
76.433	2752.45	1967.74	1092.16	2577.12	1290.44	1760.24	1608.68	1650.82	986.648	1081.46	1588.18	1387.85	1683.42	2122.53
76.547	2816.56	1959.27	1087.27	2584.49	1292.86	1696.28	1587.48	1652.82	980.865	1059.07	1569.49	1345.58	1656.76	2097.07
76.661	2882.78	1943.82	1111.28	2581.04	1289.33	1649.74	1587.45	1679.63	1007.75	1035.07	1552.97	1307.98	1636.87	2059.43
76.775	2934.28	1913.89	1160.32	2572.15	1276.16	1627.5	1604.27	1715.22	1058.03	1015.66	1539.17	1277.24	1628.65	2016
76.889	2961.07	1870.4	1217.18	2561.66	1251.18	1626.72	1625.05	1736.08	1119.33	1007.11	1526.29	1256.98	1633.05	1981.38
77.003	2961.43	1824.18	1258.85	2549.77	1218.05	1638.64	1633.88	1724.58	1181.12	1012.16	1510.23	1249.79	1645.89	1971.37
77.117	2938.84	1790.89	1267.67	2533.82	1188.24	1652.83	1619.99	1679.96	1236.4	1027.9	1486.56	1254.42	1659.66	1992.11
77.231	2897.94	1782.28	1240.09	2510.98	1177.4	1660.84	1582.91	1619.51	1280.53	1046.89	1453.56	1264.26	1666.57	2033.76
77.345	2842.33	1799.33	1187.58	2480.95	1197.58	1658.41	1531.86	1568.63	1309.95	1061.86	1414.26	1269.2	1661.19	2075.29
77.459	2776.01	1832.17	1128.97	2447.03	1249.73	1645.58	1480.33	1546.87	1322.74	1070.89	1375.66	1260.61	1641.98	2096.67
77.573	2705.55	1866.45	1079.41	2414.74	1321.74	1625.43	1440.05	1558.29	1320.92	1079	1344.91	1237	1611.58	2089.99
77.688	2640.46	1890.62	1043.39	2388.88	1393.42	1602.27	1417.66	1590.56	1311.58	1093.56	1325.58	1205.9	1576.22	2061.84
77.802	2590.15	1899.59	1016.27	2371.24	1445.34	1580.47	1414.16	1622.13	1305.33	1117.38	1316.53	1180.93	1543.78	2027.18
77.916	2559.85	1893.14	991.498	2359.82	1466.46	1564.44	1426.55	1633.63	1312.42	1145.53	1314.77	1175.11	1520.99	2000.51
78.03	2548.34	1872.46	966.898	2350.55	1456.9	1558.55	1449.6	1618.06	1338.23	1169.39	1319.46	1194.67	1510.99	1989.89
78.144	2548.78	1838.6	945.513	2340.14	1425.48	1566.37	1477.54	1584.92	1380.57	1184.37	1333.48	1235.81	1512.17	1995.36
78.258	2551.93	1794.68	931.565	2328.39	1384.59	1589.47	1504.93	1555.35	1430.58	1193.82	1360.75	1286.01	1519.28	2010.14
78.372	2549.78	1748.93	926.281	2318.46	1345.27	1626.31	1526.69	1550.39	1477.05	1205.11	1401.44	1328.83	1525.7	2023.59
78.486	2538.32	1714.23	927.318	2314.61	1314.78	1671.22	1538.54	1578.81	1512.21	1221.24	1449.9	1350.56	1525.83	2025.04
78.6	2518.29	1702.66	931.84	2318.64	1296.38	1714.35	1538.03	1631.62	1535.24	1235.9	1496.91	1345.69	1516.67	2008.21
78.714	2493.76	1718.15	939.866	2327.82	1290.03	1743.26	1526.32	1686.61	1551.04	1236.68	1534.19	1318.59	1497.8	1974.38
78.828	2469.07	1752.6	954.372	2335.52	1292.7	1747.7	1508.74	1719.12	1565.38	1214.56	1556.98	1280.97	1471.13	1931.24
78.942	2446.12	1789.12	977.358	2334.75	1298.27	1725.06	1493.03	1712.27	1580.27	1171.82	1563.2	1246.28	1440.67	1888.6
79.056	2423.72	1810.65	1005.06	2321.61	1298.74	1683.56	1485.23	1662.36	1592.86	1122.3	1551.72	1223.63	1412.42	1853.26
79.17	2398.99	1808.41	1026.59	2297.58	1287.56	1639.08	1485.95	1578.78	1598.31	1083.11	1523.15	1214.36	1393.66	1827.49
79.284	2368.95	1784.88	1028.29	2268.66	1263.73	1607.36	1489.33	1481.2	1593.66	1064.23	1482.35	1212.09	1390.5	1811.66
79.398	2331.82	1750.63	1001.28	2242.99	1233.66	1596.14	1485.94	1394.93	1580.08	1063.15	1439.13	1206.41	1404.74	1807.54
79.513	2288.19	1717.4	947.171	2227.12	1209.08	1602.57	1467.67	1344.15	1562.28	1067.86	1404.08	1188.2	1431.94	1818.09
79.627	2242.04	1692.54	878.477	2222.77	1201.58	1617.32	1431.8	1344	1545.79	1064.95	1382.12	1154.04	1462.7	1843.28
79.741	2200.61	1676.71	813.538	2225.45	1216.98	1631.82	1381.99	1394.39	1534.92	1046.76	1368.78	1107.42	1486.59	1876.24
79.855	2171.87	1664.97	769.433	2226.71	1252.3	1643.7	1327.24	1479.68	1532.38	1013.88	1353.04	1056.65	1496.57	1904.71
79.969	2160.41	1649.83	755.949	2219.54	1296.85	1657.39	1279.62	1575.51	1540.01	973.182	1324.75	1011.02	1491.27	1918.62
80.083	2164.66	1624.88	772.864	2204.01	1336.77	1680.44	1251.9	1659.23	1559.09	934.249	1281.66	977.168	1474.18	1917.12
80.197	2178.04	1588.69	810.676	2188.48	1360.89	1718.21	1253.62	1717.69	1589.21	906.193	1231.62	957.477	1450.74	1908.68
80.311	2193.86	1547.63	854.645	2184.11	1364.51	1769.88	1286.42	1747.65	1627.27	895.307	1188.92	950.239	1425.75	1902.77
80.425	2210.38	1515.8	890.547	2196.34	1349.57	1828.04	1340.76	1750.43	1667.52	903.298	1166.95	951.328	1402.35	1900.1
80.539	2231.97	1510.13	909.853	2220.39	1321.76	1881.43	1398.38	1726.63	1703.32	926.09	1171.42	956.117	1382.98	1890.43
80.653	2264.61	1541.68	911.956	2245.09	1287.6	1919.73	1439.82	1676.17	1729.15	954.05	1197.87	961.04	1370.88	1860.19
80.767	2308.69	1607.42	902.408	2262.32	1253.52	1937.31	1452.84	1603.51	1741.49	974.172	1234.3	964.377	1370.08	1804.11
80.881	2354.37	1688.65	888.638	2273.5	1226.32	1934.97	1436.15	1522	1738.48	974.061	1267.16	966.942	1383.27	1732.06
80.995	2384.05	1758.69	875.726	2287.91	1212.97	1918.61	1396.93	1451.93	1718.95	946.882	1286.95	971.987	1408.99	1666.5
81.109	2380.93	1795.72	864.601	2314.23	1218.37	1895.3	1346.04	1411.8	1682.59	895.445	1290.68	984.182	1440.49	1631.53
81.223	2338.72	1793.49	853.487	2352.88	1242.83	1868.63	1295.02	1408.19	1631.59	833.195	1280.89	1007.27	1468.08	1640.2
81.338	2265.87	1762.92	840.904	2394.44	1281.2	1836.4	1255.65	1431.38	1572.96	780.97	1262.52	1041.49	1483.69	1686.39
81.452	2181.82	1724.2	827.996	2424.54	1325.08	1793.51	1239.09	1460.44	1519.56	759.996	1240.26	1082.41	1484.96	1747.51
81.566	2108.21	1695.09	818.774	2430.2	1365.56	1738.22	1252.41	1474.91	1487.33	783.716	1217.69	1122.56	1475.8	1797.05
81.68	2060.07	1682.59	818.362	2404.17	1395.43	1677.65	1294.63	1466.16	1489.51	851.664	1197.73	1154.72	1463.62	1820.34
81.794	2041.54	1682.75	830.705	2346.43	1410.01	1626.92	1355.61	1441.04	1529.94	948.163	1182.82	1174.8	1454.68	1822.66
81.908	2046.39	1686.88	856.771	2264.02	1407.52	1602.28	1419.89	1415.73	1600.29	1046.75	1173.81	1182.79	1450.53	1823.98
82.022	2061.88	1689.01	893.733	2169.84	1389.2	1612.48	1472.52	1404.07	1683.15	1118.94	1168.52	1182.07	1447.37	1844.04
82.136	2073.62	1689.45	935.066	2080.21	1358.68	1654.32	1503.3	1408.41	1759.8	1144.16	1161.9	1178.52	1438.98	1889.4
82.25	2071.32	1692.48	971.737	2011.31	1320.41	1713.79	1507.69	1419.23	1817.65	1117.09	1148.66	1179.57	1421.45	1951.11
82.364	2054.31	1701.41	994.594	1976.35	1278.16	1771.55	1485.88	1422.85	1852.75	1049.1	1126.46	1192.32	1396.66	2012.54
82.478	2033.99	1714.11	997.573	1983.72	1235.23	1809.14	1441.84	1411.61	1867.23	962.895	1097.58	1220.49	1371.71	2058.85
82.592	2029.32	1722.31	980.353	2034.96	1195.93	1814.78	1382.98	1388.93	1864.96	882.159	1067.26	1261.43	1354.66	2080.78
82.706	2055.95	1714.06	949.22	2122.45	1166.34	1787.82	1319.36	1366.45	1850.13	821.479	1040.24	1306.61	1349.59	2072.93
82.82	2115.34	1678.55	914.853	2228.59	1152.77	1740.36	1261.57	1356.28	1828.76	782.213	1018.15	1346.51	1355.02	2031.93
82.934	2191.72	1611.67	887.823	2330.31	1159.12	1693.91	1218	1364.27	1810.67	756.876	1000.19	1376.47	1366.43	1958.12
83.048	2259.87	1520.33	873.621	2408.29	1185.6	1670.86	1192.21	1388.76	1807.54	738.287	985.822	1399.3	1379.92	1859.32
83.163	2298.2	1422.69	870.202	2455.27	1230.35	1684.8	1182.02	1423.53	1826.99	726.375	977.158	1422.09	1393.64	1751.95
83.277	2298.33	1342.67	869.699	2477.35	1291.62	1734.6	1180.99	1461.27	1866.09	727.899	978.801	1450.76	1406.81	1656.93
83.391	2265.85	1300.39	863.794	2487.06	1367.4	1805.27	1181.99	1495.08	1909.71	750.029	995.571	1486.3	1418.4	1592.95
83.505	2213.85	1303.93	849.2	2493.54	1452.27	1874.32	1181.06	1519.12	1935.88	793.473	1029.89	1525.06	1427.29	1570.52
83.619	2154.85	1347.06	829.151	2497.18	1534.49	1920.41	1179.52	1530.11	1925.94	850.183	1079.71	1561.2	1432.71	1589.8
83.733	2095.96	1413.62	810.029	2491.3	1597.73	1931.72	1182.64	1529.12	1873.92	906.835	1137.41	1588.6	1433.72	1642.31
83.847	2039.09	1485.06	796.041	2468.49	1627.67	1911.24	1195.62	1520.88	1790.77	951.193	1190.61	1602.42	1428.49	1714.58
83.961	1985.16	1547.18	786.511	2426.3	1619.56	1876.48	1218.96	1509.8	1701.02	976.91	1226.43	1601.23	1415.22	1791.87
84.075	1939.33	1593.93	777.807	2369.43	1581.55	1851.67	1246.92	1495.68	1633.41	983.847	1238.7	1588.86	1394.62	1861.64
84.189	1912.94	1627.58	767.489	2307.76	1530.76	1855.37	1270.36	1473.51	1609.24	974.767	1233.83	1574.07	1371.69	1915.92
84.303	1918.73	1655.14	756.746	2252.25	1484.91	1890.4	1282.29	1438.21	1633.65	952.001	1230.03	1566.23	1353.71	1952.42
84.417	1960.59	1682.03	749.315	2210.03	1454.59	1942.92	1282.19	1390.63	1694.23	917.225	1247.94	1569.78	1345.69	1973.02
84.531	2024.87	1706.8	748.379	2181.43	1440.53	1990.83	1275.36	1340.09	1767.97	874.066	1298.36	1581.29	1346.35	1980.22
84.645	2081.63	1721.16	754.031	2160.28	1436.17	2015.86	1268.22	1301.67	1832.97	830.225	1375.29	1591.33	1348.69	1973.32
84.759	2097.51	1715.67	763.145	2138.38	1432.47	2011.59	1263.32	1290.44	1878.39	796.166	1459.65	1589.92	1344.73	1947.58
84.873	2053.02	1687.36	771.487	2111.16	1422.26	1984.16	1258.15	1315.47	1907.64	780.608	1530.85	1571.6	1331.66	1897.88
84.988	1953.63	1643.34	776.893	2080.86	1402.63	1946.63	1248.07	1376.03	1934.4	786.079	1577.87	1537.43	1314.49	1825.4
85.102	1827.71	1597.97	781.085	2054.79	1375.9	1911.77	1230.16	1461.09	1974.52	807.621	1603.61	1493.07	1302.86	1742.09
85.216	1712.93	1565.13	788.791	2040.45	1349.27	1887.01	1204.94	1552.65	2037.71	835.204	1621.32	1445.3	1304.35	1669.15
85.33	1638.58	1551.05	803.749	2041.04	1332.35	1872.81	1175.53	1631.46	2122.53	857.857	1647.34	1399.35	1318.83	1628.75
85.444	1612.75	1551.6	824.863	2054.34	1332.99	1864.25	1145.89	1682.16	2216.16	867.106	1693.62	1358.98	1338.4	1633.64
85.558	1620.97	1555.67	845.174	2074.72	1353.04	1854.09	1120.1	1695.6	2299.09	858.845	1761.88	1328.03	1352.77	1680.95
85.672	1636.82	1552.32	854.916	2096.7	1386.9	1836.82	1102.13	1669.06	2352.72	833.837	1840.69	1311.17	1356.17	1753.44
85.786	1638.19	1537.28	846.456	2118.2	1424.23	1812.05	1095.57	1606.71	2366.28	797.342	1907.5	1312.38	1350.85	1826.9
85.9	1619.41	1515.21	818.008	2141.58	1455.24	1786.41	1102.62	1520.91	2340.62	757.606	1937.22	1332.29	1345.04	1879.54
86.014	1591.83	1496.48	774.693	2172.34	1475.38	1771.49	1122.75	1431.67	2287.52	723.229	1914.45	1366.25	1347.42	1898.71
86.128	1573.85	1490.59	727.033	2215.14	1486.17	1778.42	1151.91	1361.86	2225.56	699.805	1842.37	1405.1	1361.77	1883.12
86.242	1578.72	1500.28	687.831	2269.22	1492.34	1811.83	1183.11	1328.88	2173.94	687.723	1741.49	1437.8	1384.65	1840.76
86.356	1608.12	1519.68	668.141	2326.04	1497.82	1867.22	1208.64	1337.27	2145.74	682.684	1638.45	1454.57	1407.02	1784.57
86.47	1654.63	1538.12	673.09	2371.3	1503.37	1933.73	1223.32	1377.1	2143.27	679.215	1551.97	1449.21	1418.56	1728.05
86.584	1708.42	1546.7	699.53	2391.45	1507.48	1999.68	1227.25	1429.45	2158.08	674.804	1485.12	1420.85	1412.55	1681.96
86.698	1762.44	1543.94	737.296	2381.25	1508.76	2056.1	1226.22	1476.04	2176.51	671.621	1428.43	1375.27	1389.01	1652.62
86.813	1812.61	1536.78	774.307	2347.24	1508.2	2096.26	1228.9	1507.65	2188.23	674.038	1370.68	1324.39	1354.45	1641.34
86.927	1854.47	1535.93	803.188	2304.95	1509.2	2113.56	1242	1526.54	2191.63	683.881	1308.6	1282.64	1318.71	1645.04
87.041	1880.07	1548.47	825.349	2270.68	1515.47	2102.09	1266.23	1541.63	2192.57	696.999	1248.7	1260.71	1290.76	1657.71
87.155	1878.22	1572.58	849.665	2252.84	1528.13	2060.55	1295.07	1559.38	2197.38	703.979	1201	1260.13	1275.82	1672.74
87.269	1838.84	1597.97	886.323	2247.91	1544.29	1996.33	1317.76	1577.18	2206.18	694.64	1170.72	1272.97	1274.23	1685.16
87.383	1759.44	1612.34	939.319	2243.39	1557.94	1925.17	1324.72	1584.17	2212.03	663.508	1154.98	1287.08	1282.21	1692.74
87.497	1649.98	1609.53	1002.58	2225.61	1562.22	1865.66	1312.8	1569.54	2206.31	613.223	1146.24	1293.08	1293.42	1695.15
87.611	1532.17	1593.9	1062.25	2187.21	1551.81	1832.11	1287.72	1531.49	2185.72	554.549	1138.91	1288.37	1301.15	1691.96
87.725	1432.54	1577.74	1103.93	2130.45	1524.83	1830.4	1262.79	1480	2155.22	503.181	1133.9	1276.12	1300.63	1681.39
87.839	1371.47	1572.9	1120.19	2064.74	1484.11	1858.1	1254.14	1431.05	2125.4	473.814	1138.5	1261.85	1290.48	1661.37
87.953	1354.38	1582.6	1113.5	2001.09	1437.65	1906.98	1274.3	1397.42	2106.69	481.12	1162.63	1250.63	1272.33	1632.54
88.067	1370.08	1598.82	1092.95	1947.29	1396.88	1965.04	1326.37	1383.16	2105.05	523.936	1213.76	1246.39	1249.03	1601.55
88.181	1397.55	1607.68	1067.46	1906.02	1372.79	2018.14	1401.48	1384.41	2120.8	587.704	1292.13	1251.71	1223	1581.08
88.295	1416.74	1599.02	1040.85	1875.51	1371.79	2053.11	1481.2	1393.95	2150.16	654.898	1387.98	1266.98	1196.1	1584.91
88.409	1417.01	1573.71	1011.63	1851.39	1393.78	2062.74	1544.04	1405.23	2187.26	706.815	1482.26	1289.49	1170.74	1619.38
88.523	1399.71	1543.3	976.63	1828.69	1433.79	2049.47	1573.6	1414.92	2225.6	733.067	1551.62	1314.19	1150.67	1676.9
88.637	1375.35	1522.65	934.907	1804.07	1485.43	2023.87	1564.5	1424.33	2258.63	734.908	1576.2	1336.32	1139.93	1737.26
88.752	1357.72	1520.91	889.376	1778.59	1542.98	1997.52	1523.68	1439.89	2279.93	722.69	1546.4	1354.26	1140.39	1777.23
88.866	1357.29	1537.06	845.599	1759.5	1600.49	1975.53	1466.3	1470.54	2284	709.391	1465.79	1370.34	1149.96	1782.52
88.98	1375.86	1562.7	809.299	1759.01	1648.89	1955.25	1408.78	1521.83	2268.24	703.986	1349.72	1388.82	1163.26	1754.35
89.094	1405.06	1588.77	784.242	1789.21	1675.09	1932	1362.63	1589.57	2235.34	708.231	1222.03	1412.76	1174.61	1707.22
89.208	1430.4	1610.53	771.387	1855.08	1665.72	1906.84	1332.1	1658.29	2193.97	718.305	1110.34	1441.8	1181.02	1660.63
89.322	1438.82	1627.63	768.947	1949.83	1614.68	1889.28	1316.49	1706.52	2156.68	729.516	1040.47	1471.6	1183.32	1629.79
89.436	1425.3	1640.04	772.89	2056.07	1528.96	1892.11	1314.16	1716.54	2135.55	739.627	1029.31	1494.86	1184.68	1619.58
89.55	1394.46	1644.78	777.548	2152.47	1427.68	1922.34	1324.78	1682.99	2138.09	747.834	1078.74	1503.05	1188.19	1623.24
89.664	1357.21	1637.03	776.808	2222.18	1334.14	1975.58	1347.6	1615.92	2165.28	750.831	1173.99	1489.26	1194.79	1626.19
89.778	1325.72	1615.6	766.282	2257.51	1266.65	2037.56	1378	1537.42	2211.33	741.613	1288.26	1451.69	1202.99	1613
89.892	1309.22	1587.43	746.199	2258.84	1234.18	2091.09	1405.86	1473.6	2264.94	714.692	1391.81	1396.84	1209.56	1574.98
90.006	1310.54	1566.58	722.847	2229.74	1238.18	2123.37	1418.8	1444.84	2311.9	674.329	1461.47	1339.42	1210.42	1514.83
90.12	1323.17	1566.6	707.052	2173.65	1276.29	2129.69	1408.55	1457.5	2339.18	637.215	1486.64	1297.3	1200.93	1446.22
90.234	1330.96	1591.3	709.563	2095.11	1342.85	2113.43	1375.95	1500.58	2339.28	624.311	1470.17	1282.95	1176.47	1387.96
90.348	1314.04	1630.64	735.792	2004.11	1426.08	2083.43	1330.88	1549.51	2312.51	646.417	1425.12	1296.34	1134.58	1355.11
90.462	1260.27	1664.48	782.797	1917.84	1506.87	2049.48	1287.14	1576.16	2266.18	694.806	1369.46	1324.81	1078.22	1351.56
90.577	1175.5	1671.96	839.824	1855.7	1563.42	2017.18	1256.07	1560.7	2210.71	744.862	1320.37	1350.79	1017.18	1368.57
90.691	1083.75	1640.93	891.88	1829.55	1580.5	1984.72	1242.54	1499.31	2155.41	770.368	1289.42	1362.24	965.044	1390.28
90.805	1015.48	1572.93	924.485	1836.15	1557.06	1944.93	1244.23	1404.97	2106.02	758.121	1279.62	1358.83	932.426	1402.57
90.919	991.066	1482.38	927.996	1858.25	1506.59	1892.41	1253.72	1302.3	2065.33	713.295	1285.65	1349.8	921.655	1399.73
91.033	1011.29	1391.67	900.389	1873.66	1450.2	1831.63	1262.06	1219.79	2035.62	653.506	1297.51	1346.18	925.214	1385.36
91.147	1060.17	1324.49	847.705	1865.71	1407.46	1778.91	1263.16	1181.63	2020.93	597.531	1305.83	1353.21	934.021	1368.27
91.261	1116.31	1298.93	781.401	1828.46	1390.37	1755.66	1257.59	1200.7	2026.63	556.389	1305.64	1367.8	942.257	1356.92
91.375	1163.33	1321.85	713.139	1766.01	1401.92	1775.79	1253.18	1273.63	2056.48	531.21	1296.76	1381.68	950.091	1355.27
91.489	1193.46	1385.81	649.492	1689.82	1437.01	1836.39	1261.05	1380.4	2108.83	516.559	1281.63	1386.57	961.239	1361.9
91.603	1205.31	1470.62	591.066	1616.92	1483.99	1918.59	1288.52	1489.85	2174.54	505.434	1263.83	1378.25	978.062	1371.67
91.717	1200.71	1550.49	534.763	1567.25	1527.35	1998.31	1332.77	1570	2237.85	492.866	1248.3	1358.01	999.125	1378.31
91.831	1183.67	1605.05	479.527	1557.64	1552.79	2058.56	1379.59	1599.45	2280.87	480.175	1242.28	1332.38	1020.37	1376.15
91.945	1160.08	1628.34	433.203	1593.3	1553.66	2094.34	1409.25	1574.61	2290.57	473.604	1253.66	1311.98	1037.66	1361.19
92.059	1135.75	1630.3	409.561	1662.51	1534.44	2108.15	1407.3	1510.13	2265.14	482.551	1286.43	1308.96	1048.21	1332.96
92.173	1113.11	1629.01	421.447	1739.65	1508.25	2102.25	1374.14	1432.21	2215.43	513.758	1335.46	1332.26	1050.28	1296.67
92.287	1091.03	1638.36	473.558	1796.3	1489.36	2075.4	1326.52	1368.24	2158.99	563.984	1385.36	1382.17	1042.98	1263.19
92.402	1070.05	1659.63	559.195	1813.72	1485.65	2026.33	1288.52	1337.19	2110.01	624.651	1415.27	1447.92	1027.54	1244.43
92.516	1058.56	1682.17	663.869	1789.61	1495.47	1959.99	1277.42	1344.76	2071.84	679.337	1408.38	1511.35	1008.87	1246.4
92.63	1072.12	1691.84	767.213	1736.31	1509.95	1890.7	1294.29	1384.48	2037.62	712.744	1360.64	1554.84	994.705	1265.94
92.744	1122.84	1680.82	847.633	1673.81	1518.69	1839.09	1326.06	1443.1	1998.15	718.058	1283.65	1568.49	991.723	1294.51
92.858	1206.68	1652.23	892.428	1622.01	1515.26	1824.28	1356.25	1506.17	1951.44	700.054	1199.61	1551.71	1001.05	1325.88
92.972	1299.69	1617.46	898.68	1594.95	1499.77	1854.88	1375.15	1559.96	1906.88	672.027	1130.66	1509.58	1016.62	1360.26
93.086	1367.48	1589.18	873.181	1596.89	1477.31	1923.81	1382.4	1590.29	1881.26	648.05	1088.27	1448.37	1027.96	1401.36
93.2	1381.5	1575.11	829.418	1620.83	1453.72	2009.84	1382.25	1582.93	1889.33	634.967	1068.49	1374.4	1025.57	1449.46
93.314	1332.05	1576.18	782.709	1650.94	1431.94	2085.53	1377.74	1529.29	1935.16	629.482	1056.25	1296.43	1005.93	1497
93.428	1232.52	1588.48	745.349	1669.52	1411.48	2127.46	1368.7	1435.2	2009.41	622.716	1035.89	1227.16	973.544	1529.77
93.542	1114.64	1606.43	723.564	1664.87	1391.28	2123.49	1353.8	1324.29	2092.41	609.158	1001.02	1180.62	939.2	1532.74
93.656	1017.27	1624.47	716.82	1635.51	1372.88	2074.57	1333.51	1229.38	2160.37	592.83	956.563	1166.24	915.335	1497.29
93.77	972.071	1637.22	718.844	1588.37	1361.32	1992.36	1311.26	1175.53	2192.18	585.309	911.906	1184.49	907.739	1427.08
93.884	991.176	1639.29	719.725	1533.42	1363.01	1895.28	1292.52	1167.24	2176.84	596.628	870.914	1228.13	914.603	1339.01
93.998	1062.94	1626.55	709.262	1479.43	1382.34	1804.25	1282.94	1190.29	2119.98	626.477	827.278	1287.94	929.396	1256.69
94.112	1158.45	1598.58	681.736	1433.27	1419.33	1737.95	1286.01	1226.29	2045.07	662.761	769.135	1357.26	946.629	1198.15
94.227	1245.03	1560.72	639.956	1401.43	1468.6	1707.81	1300.89	1266.68	1984.9	688.674	683.163	1431.87	964.066	1165.51
94.341	1298.75	1523.42	595.813	1389.71	1519.95	1713.89	1321.47	1313.92	1965.67	692.774	573.618	1506.47	984.216	1145.26
94.455	1310.28	1498.36	562.558	1399.79	1560.64	1744.19	1338.44	1370.35	1992.88	675.059	463.095	1572.35	1008.22	1119.56
94.569	1283.39	1492.64	546.186	1425.3	1579.93	1778.62	1343.92	1427.09	2049.28	645.543	371.549	1619.56	1031.42	1079.72
94.683	1230.07	1505.05	543.238	1452.09	1574.22	1797.12	1335.74	1464.92	2106.51	617.492	309.782	1642.38	1044.9	1030.74
94.797	1165.52	1526.98	543.105	1464.59	1549.61	1788.28	1318.05	1467.11	2142.35	600.366	274.742	1643.59	1041.88	984.62
